# Supplementary material for: Tris(2,2′-bipyridine)­nickel(II) hexa­molybdate
Source: Acta Crystallogr Sect E Struct Rep Online. 2010 Aug 18;66(Pt 9):m1119. doi: 10.1107/S1600536810032058 (PMC3007854; doi:10.1107/S1600536810032058)
Supplement: Supplementary file 2 [file e-66-m1119-Isup2.hkl]

# 
# h,k,l, Fc-squared, Fo-squared, sigma(Fo-squared) and status flag 
# 
data_I
_shelx_title ' p21n in P2(1)/n' 
_shelx_refln_list_code          4 
_shelx_F_calc_maximum      821.79 
_exptl_crystal_F_000      2712.00 
_reflns_d_resolution_high  0.8409 
 
loop_ 
 _symmetry_equiv_pos_as_xyz 
 'x, y, z' 
 '-x+1/2, y+1/2, -z+1/2' 
 '-x, -y, -z' 
 'x-1/2, -y-1/2, z-1/2' 
 
_cell_length_a    12.3549 
_cell_length_b    18.9866 
_cell_length_c    17.1974 
_cell_angle_alpha  90.000 
_cell_angle_beta  101.114 
_cell_angle_gamma  90.000 
 
_shelx_F_squared_multiplier     1.000 
 
loop_ 
 _refln_index_h 
 _refln_index_k 
 _refln_index_l 
 _refln_F_squared_calc 
 _refln_F_squared_meas 
 _refln_F_squared_sigma 
 _refln_observed_status 
   2   0   0   161958.17   163921.53   1412.42 o 
   4   0   0    31394.80    31394.45    403.96 o 
   6   0   0     4954.17     5193.87    110.26 o 
   8   0   0      566.88      601.21     54.76 o 
  10   0   0     1124.51     1168.50    108.58 o 
  12   0   0     1515.73     1444.54    131.63 o 
  14   0   0        0.55      -70.28     74.35 o 
   2   1   0     9914.74    10418.42     88.86 o 
   3   1   0     5842.42     6129.27     84.85 o 
   4   1   0    19974.77    19944.07    350.65 o 
   5   1   0     4824.56     4730.86     67.64 o 
   6   1   0     3692.09     3998.16     68.34 o 
   7   1   0      850.84      838.66     66.77 o 
   8   1   0     3769.08     3782.95     78.75 o 
   9   1   0     5745.27     5885.76    141.06 o 
  10   1   0     3138.02     3148.19    111.19 o 
  11   1   0     1125.37     1078.22     81.49 o 
  12   1   0      684.61      698.81     75.71 o 
  13   1   0     8392.90     8530.97    211.20 o 
  14   1   0      973.14      930.01     92.41 o 
   1   2   0   484183.63   443456.34   2801.88 o 
   2   2   0       62.98       92.80     13.35 o 
   3   2   0    29332.33    30214.92    192.87 o 
   4   2   0       93.32      154.07     29.55 o 
   5   2   0       92.05      128.94     16.85 o 
   6   2   0    10629.25     9972.64    111.83 o 
   7   2   0     3036.49     3216.34     76.14 o 
   8   2   0    52000.73    52306.18    525.89 o 
   9   2   0      409.03      416.69     48.84 o 
  10   2   0     1352.43     1260.50     76.34 o 
  11   2   0     1210.76     1245.62    102.65 o 
  12   2   0    11916.78    11792.33    236.91 o 
  13   2   0     1020.56     1456.71    121.90 o 
  14   2   0     1124.95     1268.46    104.57 o 
   1   3   0      820.42      865.89     26.02 o 
   2   3   0     4668.90     4816.18     59.20 o 
   3   3   0     1985.40     2030.67     44.04 o 
   4   3   0       36.33       42.39     11.63 o 
   5   3   0      201.38      208.72     18.33 o 
   6   3   0    19977.70    19339.26    207.69 o 
   7   3   0     6596.40     7028.92    100.68 o 
   8   3   0     3392.46     3351.01     91.15 o 
   9   3   0     2201.06     2196.56     79.05 o 
  10   3   0     1684.38     1745.25     88.47 o 
  11   3   0     6959.85     7268.88    177.98 o 
  12   3   0    10176.80    10247.28    220.62 o 
  13   3   0      524.25      605.08     76.57 o 
  14   3   0     4065.41     4386.64    264.39 o 
   0   4   0      273.50      442.28     55.48 o 
   1   4   0     7384.99     7939.12     75.36 o 
   2   4   0    36128.68    36689.89    259.26 o 
   3   4   0      797.28      711.96     34.81 o 
   4   4   0     2888.44     2900.67     59.91 o 
   5   4   0       87.66       71.93     15.36 o 
   6   4   0    24382.93    24128.92    198.30 o 
   7   4   0    82999.50    81933.09    673.13 o 
   8   4   0       21.25       93.61     36.54 o 
   9   4   0    22363.46    22647.85    254.89 o 
  10   4   0     3557.12     3694.46    120.63 o 
  11   4   0    21305.34    21671.52    313.98 o 
  12   4   0      854.06     1057.38     87.02 o 
  13   4   0     5396.56     5496.57    205.96 o 
  14   4   0     2531.29     2364.71    155.77 o 
   1   5   0    64634.90    64757.50    456.35 o 
   2   5   0    20587.97    19839.65    185.22 o 
   3   5   0     1531.18     1396.61     43.96 o 
   4   5   0     2522.67     2506.62     51.03 o 
   5   5   0    10804.99    10655.07    131.56 o 
   6   5   0    52957.95    52426.36    405.75 o 
   7   5   0    36586.87    36065.71    337.38 o 
   8   5   0     5802.88     5876.09    120.17 o 
   9   5   0        0.12       31.78     30.55 o 
  10   5   0     1748.77     1772.86     88.99 o 
  11   5   0     1874.62     1955.64    163.31 o 
  12   5   0      115.95       83.29     65.87 o 
  13   5   0     3290.76     3390.67    168.79 o 
  14   5   0     2779.55     2866.56    186.85 o 
   0   6   0    14707.19    14729.79    179.14 o 
   1   6   0    73682.08    71807.78    549.65 o 
   2   6   0     1282.42     1294.49     64.57 o 
   3   6   0     2747.95     2698.63     72.68 o 
   4   6   0     1245.31     1172.49     45.72 o 
   5   6   0    17415.83    15804.48    195.04 o 
   6   6   0       42.75       64.78     22.11 o 
   7   6   0     9705.33     9663.17    148.79 o 
   8   6   0    26590.23    26623.77    275.91 o 
   9   6   0      349.91      412.61     44.81 o 
  10   6   0     2693.00     2694.72     96.70 o 
  11   6   0     1724.97     1663.64    120.65 o 
  12   6   0     2615.02     2206.54    136.83 o 
  13   6   0      682.82      581.82     93.17 o 
   1   7   0     3113.45     2641.68     58.91 o 
   2   7   0    35376.14    32593.72    298.68 o 
   3   7   0     5015.87     4743.91     74.89 o 
   4   7   0        7.65       21.93     15.91 o 
   5   7   0    25464.20    24583.61    249.91 o 
   6   7   0       35.11       68.94     35.34 o 
   7   7   0    35331.79    35142.34    364.24 o 
   8   7   0     2380.96     2259.77     81.88 o 
   9   7   0    10192.78    10151.82    170.32 o 
  10   7   0      385.29      380.38     51.56 o 
  11   7   0       50.00      -29.39     56.69 o 
  12   7   0      154.47       81.03     65.05 o 
  13   7   0     1969.72     1945.32    139.12 o 
   0   8   0    18013.06    17122.13    218.56 o 
   1   8   0      173.84      203.97     21.51 o 
   2   8   0      874.26     1237.37     50.60 o 
   3   8   0    19667.34    19959.09    216.85 o 
   4   8   0     1859.21     1750.40     52.62 o 
   5   8   0    12545.58    12836.00    185.53 o 
   6   8   0    24686.75    24175.12    471.25 o 
   7   8   0     5652.78     5533.42    141.02 o 
   8   8   0     5163.06     5326.96    120.00 o 
   9   8   0      221.74      380.40     88.47 o 
  10   8   0       17.17      -43.55     43.55 o 
  11   8   0      592.57      505.40     85.69 o 
  12   8   0       27.28       33.32     61.31 o 
  13   8   0     2953.65     2838.00    164.46 o 
   1   9   0    18325.05    17377.66    163.34 o 
   2   9   0      592.36      533.49     32.32 o 
   3   9   0      951.41      807.21     46.26 o 
   4   9   0     1553.16     1629.70     54.27 o 
   5   9   0    44028.38    44607.23    378.76 o 
   6   9   0     1797.37     1971.06     66.71 o 
   7   9   0     1623.78     1542.06     84.40 o 
   8   9   0    15360.73    15170.07    209.55 o 
   9   9   0     2018.46     1950.24     98.17 o 
  10   9   0    19063.12    18745.65    300.48 o 
  11   9   0      579.26      570.36     88.14 o 
  12   9   0     1344.43     1586.28    123.92 o 
  13   9   0     2499.39     2173.88    151.58 o 
   0  10   0     2474.44     2338.88     84.80 o 
   1  10   0     6034.00     6149.07     96.46 o 
   2  10   0    20390.38    20746.90    248.17 o 
   3  10   0     6810.07     6967.53    106.20 o 
   4  10   0     4743.83     4432.82     88.33 o 
   5  10   0      639.28      655.36     43.73 o 
   6  10   0    18411.40    18356.56    434.00 o 
   7  10   0     1747.77     1728.65     80.25 o 
   8  10   0     2423.72     2235.71    102.20 o 
   9  10   0       49.81       74.58     47.68 o 
  10  10   0       54.74       60.00     54.65 o 
  11  10   0      864.20      849.72     85.52 o 
  12  10   0     1354.96     1226.85    114.63 o 
   1  11   0      268.28      293.62     38.15 o 
   2  11   0       92.64      108.47     25.12 o 
   3  11   0     2673.33     2689.22     88.67 o 
   4  11   0    28873.38    28061.40    353.71 o 
   5  11   0     2097.94     2166.93     71.24 o 
   6  11   0     8474.10     8930.01    152.53 o 
   7  11   0     2253.37     2187.84    100.05 o 
   8  11   0      724.52      735.60     70.67 o 
   9  11   0    15346.20    15302.93    267.75 o 
  10  11   0      826.94      941.66     84.26 o 
  11  11   0     5948.61     6106.58    182.11 o 
  12  11   0      380.10      303.42     85.44 o 
   0  12   0     6944.65     6923.07    159.61 o 
   1  12   0     4447.67     4204.61    122.55 o 
   2  12   0    18217.02    18056.82    191.86 o 
   3  12   0      780.96      718.33     46.76 o 
   4  12   0    15931.29    15986.91    318.05 o 
   5  12   0     7936.00     8179.71    187.94 o 
   6  12   0      117.66      130.16     45.08 o 
   7  12   0     7024.26     6957.15    170.79 o 
   8  12   0     3615.91     3432.91    129.64 o 
   9  12   0     6209.07     6099.53    175.04 o 
  10  12   0     2020.05     1940.43    111.21 o 
  11  12   0      179.50      209.14     62.52 o 
  12  12   0      198.21      125.28     76.71 o 
   1  13   0     9242.87     9470.65    138.73 o 
   2  13   0     3296.71     3243.97     85.17 o 
   3  13   0    19729.11    19820.43    316.12 o 
   4  13   0    10701.34    11222.50    204.84 o 
   5  13   0     5408.81     5715.33    132.25 o 
   6  13   0     2773.89     2706.11    111.55 o 
   7  13   0      253.49      272.53     59.62 o 
   8  13   0      610.93      674.57     90.62 o 
   9  13   0        4.56      -15.31     47.62 o 
  10  13   0     2037.24     1993.01    114.31 o 
  11  13   0      155.06      164.20     61.65 o 
   0  14   0       40.60      -55.96     66.05 o 
   1  14   0       80.97       83.87     32.76 o 
   2  14   0     3614.83     3564.10     92.84 o 
   3  14   0    36782.02    36618.70    318.33 o 
   4  14   0     4357.13     4378.61    126.89 o 
   5  14   0      703.50      718.95     72.54 o 
   6  14   0     3598.18     3685.46    133.23 o 
   7  14   0     8588.99     8671.81    201.24 o 
   8  14   0     7975.97     7439.14    261.56 o 
   9  14   0     1285.45     1133.00     91.92 o 
  10  14   0      573.74      615.52     85.85 o 
  11  14   0      187.99      148.85     63.47 o 
   1  15   0      141.16      153.45     36.76 o 
   2  15   0     3505.84     3406.35     93.70 o 
   3  15   0    17544.56    17646.74    241.28 o 
   4  15   0      838.81      941.30     77.97 o 
   5  15   0     3480.21     3560.17    148.37 o 
   6  15   0       76.70       26.68     50.39 o 
   7  15   0     5552.45     5813.89    169.68 o 
   8  15   0       31.27      -30.23     69.99 o 
   9  15   0      458.87      347.30     69.56 o 
  10  15   0       57.13      123.31     61.50 o 
   0  16   0     6137.85     5973.29    173.83 o 
   1  16   0      552.94      574.09     52.46 o 
   2  16   0     2862.55     2727.45    100.80 o 
   3  16   0    17301.87    17584.07    327.66 o 
   4  16   0     5523.56     5226.65    169.76 o 
   5  16   0     6308.52     6595.26    174.24 o 
   6  16   0     1093.50     1028.09    133.44 o 
   7  16   0      117.91      103.54     55.88 o 
   8  16   0      776.90      862.19     84.64 o 
   9  16   0      445.63      598.15     79.24 o 
  10  16   0     1064.29      958.88     95.91 o 
   1  17   0     1930.79     2007.69     93.22 o 
   2  17   0      297.11      308.00     55.69 o 
   3  17   0     5879.07     6125.85    171.67 o 
   4  17   0     6950.02     7091.60    164.89 o 
   5  17   0     2627.09     2944.04    133.20 o 
   6  17   0      604.20      483.47     74.01 o 
   7  17   0        7.63      -70.92     70.92 o 
   8  17   0      832.22      772.61     85.07 o 
   9  17   0       54.12       32.17     57.64 o 
   0  18   0      345.16      362.34     95.68 o 
   1  18   0     4623.92     5000.65    140.81 o 
   2  18   0     4069.54     4144.31    130.91 o 
   3  18   0       66.96       46.78     60.93 o 
   4  18   0    17766.24    17972.51    301.85 o 
   5  18   0     1720.05     2117.76    118.24 o 
   6  18   0     1413.97     1479.02    104.00 o 
   7  18   0     2937.13     3047.98    183.94 o 
   8  18   0     2023.36     2067.90    126.29 o 
   1  19   0        1.61       48.97     56.15 o 
   2  19   0     1928.14     1769.22     95.06 o 
   3  19   0      541.56      584.46     70.43 o 
   4  19   0    10543.06    10689.68    236.64 o 
   5  19   0      257.92      305.49     76.52 o 
   6  19   0      632.84      598.96     86.09 o 
   7  19   0       60.56      119.53     64.91 o 
   0  20   0      408.39      608.68    114.02 o 
   1  20   0     1855.08     1857.43    114.12 o 
   2  20   0       70.69       22.59     54.24 o 
   3  20   0     1467.96     1447.39     94.50 o 
   4  20   0     5006.44     5050.33    173.13 o 
   5  20   0     2786.64     2634.41    135.03 o 
   6  20   0      583.38      447.43    100.35 o 
   1  21   0     1439.83     1708.96    112.63 o 
   2  21   0       85.94      116.49     63.04 o 
   3  21   0       43.04      -17.59     57.81 o 
   4  21   0       35.14       56.49     64.41 o 
   5  21   0     2321.96     2218.62    170.42 o 
   0  22   0     1966.70     2268.21    186.77 o 
   1  22   0       45.25       -2.01     60.08 o 
   2  22   0       17.73       11.64     66.18 o 
   3  22   0      140.01      107.14     95.68 o 
 -13   0   1      209.43      119.70    116.37 o 
 -11   0   1       32.06      -40.08     55.92 o 
  -9   0   1    16312.95    16823.01    332.33 o 
  -7   0   1     1491.26     1752.63     75.05 o 
  -5   0   1     6840.17     7219.85    123.01 o 
  -3   0   1      236.96      246.07     20.91 o 
   1   0   1   124910.34   129807.52   1129.07 o 
   3   0   1   675335.25   635757.81   6818.80 o 
   5   0   1   113874.34   111042.30   2322.94 o 
   7   0   1     2692.66     2604.66    161.34 o 
   9   0   1     9527.91     9761.93    260.46 o 
  11   0   1       12.38       51.96     93.75 o 
  13   0   1     1334.68     1187.16    136.92 o 
 -14   1   1      635.25      455.77     76.00 o 
 -13   1   1     2631.48     2574.17    121.55 o 
 -12   1   1     2368.40     2382.87    175.44 o 
 -11   1   1     3198.02     3083.11    116.15 o 
 -10   1   1     7574.83     7843.19    177.56 o 
  -9   1   1    13891.76    13710.45    198.06 o 
  -8   1   1    33236.11    33580.39    267.88 o 
  -7   1   1     2163.63     2161.57     57.40 o 
  -6   1   1       37.58       66.89     19.28 o 
  -5   1   1     1924.76     2053.72     45.58 o 
  -4   1   1    18546.38    19496.90    147.72 o 
  -3   1   1     2930.80     3000.05     44.48 o 
  -2   1   1     2063.94     2137.86     40.33 o 
  -1   1   1    50463.38    52298.45    484.52 o 
   1   1   1    10046.57    10501.45    105.72 o 
   2   1   1    11541.60    11882.46    119.55 o 
   3   1   1      272.15      316.59     20.67 o 
   4   1   1      995.92      996.79     34.52 o 
   5   1   1     1793.44     1752.64     41.62 o 
   6   1   1      426.28      453.85     25.93 o 
   7   1   1      901.91      964.58     38.83 o 
   8   1   1     2965.72     2769.49     79.56 o 
   9   1   1     3248.64     3351.55    109.55 o 
  10   1   1     7260.67     7434.85    182.94 o 
  11   1   1       21.71       -0.25     44.96 o 
  12   1   1        1.05       26.54     47.26 o 
  13   1   1      936.00     1158.14     95.25 o 
  14   1   1      537.44      585.53     81.97 o 
 -14   2   1      150.01      102.57     84.02 o 
 -13   2   1      992.10      877.26     85.28 o 
 -12   2   1     1238.84     1258.88     88.49 o 
 -11   2   1     4494.35     4267.55    134.53 o 
 -10   2   1     5439.09     5488.06    140.01 o 
  -9   2   1    22678.65    22862.76    253.90 o 
  -8   2   1       15.18       39.05     25.81 o 
  -7   2   1    85428.16    84717.34    511.09 o 
  -6   2   1     3263.70     3335.88     63.90 o 
  -5   2   1      255.71      335.66     21.81 o 
  -4   2   1      472.24      511.37     22.76 o 
  -3   2   1    34319.93    34439.41    231.77 o 
  -2   2   1       24.01       96.80     22.58 o 
  -1   2   1      191.43      211.46     12.93 o 
   0   2   1   144123.06   143058.84   1218.34 o 
   1   2   1     1007.07     1086.68     40.78 o 
   2   2   1      504.91      442.42     20.46 o 
   3   2   1    31695.06    33260.63    236.37 o 
   4   2   1   105340.49   100750.30    606.42 o 
   5   2   1      384.89      428.20     23.09 o 
   6   2   1    12039.66    12306.68    124.18 o 
   7   2   1     4543.73     4505.39     76.57 o 
   8   2   1     3509.63     3555.35     90.69 o 
   9   2   1     1302.89     1205.03     72.46 o 
  10   2   1     2040.64     1861.76     93.02 o 
  11   2   1    26956.02    27755.95    364.70 o 
  12   2   1       10.62      142.10     56.81 o 
  13   2   1     8174.04     8911.43    218.40 o 
  14   2   1     2042.46     1810.26    117.94 o 
 -14   3   1     3131.34     3092.18    189.39 o 
 -13   3   1     4968.16     5069.21    193.81 o 
 -12   3   1     6120.34     6463.45    174.83 o 
 -11   3   1     3279.19     3453.28    123.77 o 
 -10   3   1     7139.18     7123.08    159.53 o 
  -9   3   1    29980.36    30784.23    302.99 o 
  -8   3   1     1402.37     1282.77     70.84 o 
  -7   3   1     1962.80     2124.42     60.08 o 
  -6   3   1     8061.23     8138.21    111.32 o 
  -5   3   1     1319.87     1377.79     38.92 o 
  -4   3   1     5822.08     6129.74     74.57 o 
  -3   3   1    24373.62    24503.95    326.24 o 
  -2   3   1     2952.39     3163.99    110.01 o 
  -1   3   1      494.85      481.75     21.36 o 
   0   3   1     5115.23     5129.88     50.56 o 
   1   3   1        6.45       93.05     11.08 o 
   2   3   1    27402.69    28176.32    336.29 o 
   3   3   1    11687.61    11209.25    116.65 o 
   4   3   1      267.04      219.20     21.26 o 
   5   3   1     2183.20     2290.61     73.73 o 
   6   3   1       21.04       34.93     15.69 o 
   7   3   1    12450.07    12054.25    158.45 o 
   8   3   1     3201.53     3157.56     86.97 o 
   9   3   1     1828.18     1745.14    105.58 o 
  10   3   1     4730.09     4726.67    138.33 o 
  11   3   1    10302.39    10638.69    240.76 o 
  12   3   1      623.11      660.09    101.72 o 
  13   3   1     2106.89     2181.70    119.42 o 
  14   3   1     4893.75     4621.26    170.73 o 
 -14   4   1      167.10      190.01     79.75 o 
 -13   4   1      773.60      788.89     99.20 o 
 -12   4   1     4610.25     4506.32    177.82 o 
 -11   4   1     3171.07     3448.52    145.57 o 
 -10   4   1       85.16       59.78     35.08 o 
  -9   4   1      229.93      258.37     39.98 o 
  -8   4   1   108592.01   107807.74    716.01 o 
  -7   4   1    16597.48    16243.28    164.10 o 
  -6   4   1    22205.16    22459.21    190.52 o 
  -5   4   1     1589.24     1809.80     51.56 o 
  -4   4   1    10280.08     9685.32    108.42 o 
  -3   4   1    25948.42    26810.09    244.63 o 
  -2   4   1     1945.65     2004.10     50.10 o 
  -1   4   1   127018.26   128611.45   1038.40 o 
   0   4   1     5370.84     5604.27     60.42 o 
   1   4   1     1204.97     1210.73     32.58 o 
   2   4   1     6349.64     6605.14     73.29 o 
   3   4   1     5319.91     5456.74     68.67 o 
   4   4   1     1177.61     1400.80     50.52 o 
   5   4   1       35.32       50.29     30.24 o 
   6   4   1     3066.48     3260.74     62.58 o 
   7   4   1       31.85       12.15     24.05 o 
   8   4   1     8213.42     7972.16    137.02 o 
   9   4   1    12731.52    12559.48    240.75 o 
  10   4   1    20548.21    19900.74    329.35 o 
  11   4   1        4.75       84.54     50.61 o 
  12   4   1    28850.30    30119.11    402.07 o 
  13   4   1      730.60      733.57     83.78 o 
  14   4   1       43.04      134.39     77.08 o 
 -14   5   1      400.10      326.63     89.09 o 
 -13   5   1      417.89      379.85     83.53 o 
 -12   5   1     3650.00     3306.19    155.97 o 
 -11   5   1     9036.87     9015.71    194.61 o 
 -10   5   1       39.65       11.33     31.49 o 
  -9   5   1       63.04       87.28     32.32 o 
  -8   5   1    10411.07    10418.76    168.43 o 
  -7   5   1    17099.30    16883.21    192.27 o 
  -6   5   1     9821.81     9658.02    116.17 o 
  -5   5   1     9909.17    10093.49    113.05 o 
  -4   5   1      352.77      316.28     26.91 o 
  -3   5   1    59813.21    60008.60    354.98 o 
  -2   5   1    23734.92    23850.85    250.58 o 
  -1   5   1   232325.31   229705.05   1569.93 o 
   0   5   1     7676.63     7606.23    120.47 o 
   1   5   1    12516.51    12672.44    171.94 o 
   2   5   1   117554.94   117421.31   1126.65 o 
   3   5   1    11273.36    10992.23    122.19 o 
   4   5   1     6394.49     6234.74     83.26 o 
   5   5   1     3723.69     3656.83     65.00 o 
   6   5   1      859.01      848.10     46.57 o 
   7   5   1     3876.75     4006.17     94.99 o 
   8   5   1     2988.55     2942.79     87.33 o 
   9   5   1     7349.34     7158.57    145.31 o 
  10   5   1    15003.59    14938.24    309.81 o 
  11   5   1     2482.32     2369.78    114.81 o 
  12   5   1      155.38       92.10     55.56 o 
  13   5   1      901.38      888.88    128.75 o 
 -14   6   1     1458.24     1478.21    131.74 o 
 -13   6   1        0.43      -23.27     58.96 o 
 -12   6   1      125.02       13.65     57.90 o 
 -11   6   1     2556.80     2211.46    131.85 o 
 -10   6   1      734.41      614.89     54.21 o 
  -9   6   1     2032.83     2076.29     79.43 o 
  -8   6   1     8347.18     8134.36    141.50 o 
  -7   6   1    17237.47    16836.86    173.42 o 
  -6   6   1      467.83      394.51     30.07 o 
  -5   6   1     4517.53     4331.47    133.16 o 
  -4   6   1      677.29      636.95     57.85 o 
  -3   6   1      599.45      772.31    170.69 o 
  -2   6   1    51828.48    49276.12    418.03 o 
  -1   6   1    11431.42    11154.68    105.28 o 
   0   6   1    87056.45    85732.15    580.67 o 
   1   6   1    24715.14    23858.21    224.08 o 
   2   6   1     1269.79     1589.22     42.18 o 
   3   6   1       34.12       43.34     15.30 o 
   4   6   1    38230.66    38137.42    297.30 o 
   5   6   1     4682.66     5141.95     82.93 o 
   6   6   1    42126.35    42634.50    403.82 o 
   7   6   1        5.38       18.66     29.18 o 
   8   6   1      331.30      309.98     42.38 o 
   9   6   1        7.11      -26.46     26.46 o 
  10   6   1      561.83      564.60     64.32 o 
  11   6   1    14244.92    14008.81    254.85 o 
  12   6   1      250.18      113.57     69.44 o 
  13   6   1       26.45      -43.81     61.67 o 
 -13   7   1     2503.07     2490.60    180.17 o 
 -12   7   1       86.77      -11.40     71.26 o 
 -11   7   1     4519.63     4473.26    148.22 o 
 -10   7   1      386.06      392.43     60.17 o 
  -9   7   1      865.88      840.02     57.37 o 
  -8   7   1      446.11      422.63     42.45 o 
  -7   7   1      205.51      135.81     29.84 o 
  -6   7   1        2.59       20.44     26.50 o 
  -5   7   1       85.50      175.92     26.90 o 
  -4   7   1    24963.87    25333.28    244.41 o 
  -3   7   1      742.71      761.94     33.02 o 
  -2   7   1    54382.96    51098.65    407.20 o 
  -1   7   1      886.26     1017.58     51.46 o 
   0   7   1    26427.23    25916.45    211.55 o 
   1   7   1    25606.57    23695.16    184.75 o 
   2   7   1    14606.05    14107.85    136.34 o 
   3   7   1    70538.55    69043.59    485.51 o 
   4   7   1        4.69       16.79     29.01 o 
   5   7   1     6071.49     5553.70    168.12 o 
   6   7   1    32880.44    32329.51    421.79 o 
   7   7   1     7053.19     6929.71    139.55 o 
   8   7   1     1286.40     1227.80     64.42 o 
   9   7   1      963.13      876.55     59.61 o 
  10   7   1      611.30      621.59     59.38 o 
  11   7   1      358.91      309.11     85.62 o 
  12   7   1     1348.31     1376.89    119.33 o 
  13   7   1      130.16      -38.65     60.45 o 
 -13   8   1     1203.96     1099.40    115.34 o 
 -12   8   1       77.07       33.62     64.40 o 
 -11   8   1     1167.66     1001.20     86.83 o 
 -10   8   1     4987.38     4976.48    151.48 o 
  -9   8   1     3426.84     3233.05    116.18 o 
  -8   8   1     1090.29     1002.94     57.53 o 
  -7   8   1        0.19      -17.76     29.58 o 
  -6   8   1     7656.80     6907.19    172.92 o 
  -5   8   1      415.65      422.20     30.84 o 
  -4   8   1     6561.76     6655.13     97.94 o 
  -3   8   1    19951.13    19908.78    229.74 o 
  -2   8   1    15434.33    15050.88    143.91 o 
  -1   8   1    26244.33    24808.48    196.47 o 
   0   8   1     3773.01     3599.15     64.50 o 
   1   8   1     4381.97     3923.14     70.06 o 
   2   8   1     5276.49     4698.05     78.26 o 
   3   8   1    13281.79    14615.03    204.32 o 
   4   8   1        9.11       72.07     21.81 o 
   5   8   1     8822.94     9306.81    143.10 o 
   6   8   1    17877.77    18175.04    249.49 o 
   7   8   1     7634.34     7652.90    250.93 o 
   8   8   1      207.20      215.54     50.65 o 
   9   8   1       28.04        3.08     33.80 o 
  10   8   1     1183.38     1118.29     95.18 o 
  11   8   1      451.60      374.61     78.83 o 
  12   8   1        0.57        9.92     61.67 o 
  13   8   1      832.78      772.52    105.72 o 
 -13   9   1      204.94      256.71     84.21 o 
 -12   9   1       47.05       38.66     60.89 o 
 -11   9   1      966.99      973.93     85.86 o 
 -10   9   1     5277.59     5383.15    160.43 o 
  -9   9   1     2729.30     2885.66    175.74 o 
  -8   9   1      980.91      930.74     71.12 o 
  -7   9   1    21768.31    21404.40    283.01 o 
  -6   9   1     1361.81     1268.61     54.43 o 
  -5   9   1    47346.24    47419.55    481.89 o 
  -4   9   1      445.63      415.61     30.65 o 
  -3   9   1     2554.33     2388.21     58.51 o 
  -2   9   1     7301.54     7178.05    113.49 o 
  -1   9   1     6327.35     5845.14     98.31 o 
   0   9   1     1283.31     1367.55     59.25 o 
   1   9   1      476.63      420.54     29.92 o 
   2   9   1    12627.50    11884.35    134.24 o 
   3   9   1      866.27      969.56     43.00 o 
   4   9   1     6463.65     6266.21    100.45 o 
   5   9   1    15995.40    16223.51    239.84 o 
   6   9   1    44542.05    44734.19    381.04 o 
   7   9   1     7239.62     6859.50    177.28 o 
   8   9   1     2209.66     2339.12     86.11 o 
   9   9   1     4582.12     4541.76    123.67 o 
  10   9   1     3795.02     3750.39    136.42 o 
  11   9   1     1730.24     1697.47    126.57 o 
  12   9   1       66.60      -34.07     61.93 o 
  13   9   1     3837.59     3648.91    183.97 o 
 -13  10   1      361.19      380.20     90.37 o 
 -12  10   1      522.28      504.67     88.14 o 
 -11  10   1     2436.06     2440.61    152.11 o 
 -10  10   1     4049.69     4108.85    145.31 o 
  -9  10   1     5327.77     5231.34    152.99 o 
  -8  10   1       19.39       12.52     39.19 o 
  -7  10   1     1242.54     1186.58     73.55 o 
  -6  10   1     5803.96     5853.82    220.74 o 
  -5  10   1    53467.31    53314.09    472.25 o 
  -4  10   1     3192.09     3261.66     75.57 o 
  -3  10   1     6695.38     7420.20    169.83 o 
  -2  10   1     7149.62     7815.21    109.56 o 
  -1  10   1     8168.28     7654.34    112.69 o 
   0  10   1     5514.62     5406.43     89.58 o 
   1  10   1     3078.78     2887.16     67.16 o 
   2  10   1        5.21       -8.35     17.00 o 
   3  10   1      354.29      349.13     34.21 o 
   4  10   1     1108.62      953.84     47.78 o 
   5  10   1    27777.90    29181.32    257.30 o 
   6  10   1     1037.53     1091.36     60.76 o 
   7  10   1     5499.43     5812.86    140.69 o 
   8  10   1      124.66      113.19     45.82 o 
   9  10   1     7963.20     7848.66    187.12 o 
  10  10   1       92.93      130.58     55.88 o 
  11  10   1      899.59      838.97     99.36 o 
  12  10   1      678.24      648.83     96.91 o 
 -12  11   1      233.69      287.18     79.39 o 
 -11  11   1     1333.70     1330.50     98.14 o 
 -10  11   1     2188.51     2014.85    112.53 o 
  -9  11   1      546.92      508.99     68.43 o 
  -8  11   1      974.59     1015.14     78.72 o 
  -7  11   1      853.93      692.78     78.39 o 
  -6  11   1    50625.52    51646.66    690.75 o 
  -5  11   1     2698.87     2784.60     77.36 o 
  -4  11   1     7441.72     7371.94    116.04 o 
  -3  11   1      186.18      241.71     31.03 o 
  -2  11   1    17408.53    17760.14    181.19 o 
  -1  11   1     6180.33     5598.40     96.52 o 
   0  11   1     2112.57     1960.38     59.65 o 
   1  11   1     8601.96     8624.65    121.63 o 
   2  11   1     6381.85     6480.36    106.10 o 
   3  11   1    22665.30    22715.44    226.48 o 
   4  11   1     2423.15     2322.13     70.87 o 
   5  11   1    27755.42    27906.01    257.16 o 
   6  11   1       46.56       58.91     31.88 o 
   7  11   1      640.32      619.21     63.68 o 
   8  11   1       37.40       68.55     48.33 o 
   9  11   1     7547.39     7749.83    199.70 o 
  10  11   1     9750.26     9684.62    224.89 o 
  11  11   1     1159.45      977.95    105.55 o 
  12  11   1       24.53      117.40     68.86 o 
 -12  12   1        0.81      -52.37     52.37 o 
 -11  12   1       59.11       61.16     54.11 o 
 -10  12   1      361.72      373.45     65.58 o 
  -9  12   1     3399.22     3330.99    136.24 o 
  -8  12   1     1555.94     1408.57     89.97 o 
  -7  12   1      308.49      201.23     52.47 o 
  -6  12   1     1402.69     1635.92     94.37 o 
  -5  12   1     7716.34     7936.84    156.70 o 
  -4  12   1    56941.72    57459.09    812.94 o 
  -3  12   1    17167.38    17597.68    189.20 o 
  -2  12   1      282.44      287.80     35.41 o 
  -1  12   1     1358.45     1403.19     57.56 o 
   0  12   1      938.92      983.06     49.22 o 
   1  12   1     9220.52     9513.61    134.33 o 
   2  12   1      149.07      152.60     31.12 o 
   3  12   1      912.98      809.06     48.17 o 
   4  12   1     3414.66     3492.82     88.08 o 
   5  12   1     6216.64     6273.49    121.44 o 
   6  12   1     9578.23     9951.96    186.15 o 
   7  12   1    22731.03    22267.85    457.25 o 
   8  12   1     1268.50     1189.28     87.96 o 
   9  12   1     3271.51     3265.46    137.96 o 
  10  12   1     2742.78     2605.74    125.62 o 
  11  12   1       62.25        6.50     58.79 o 
  12  12   1      863.79      648.68    103.10 o 
 -11  13   1     1323.35     1416.31    102.95 o 
 -10  13   1        5.64      -48.46     57.85 o 
  -9  13   1        1.69      -40.46     46.79 o 
  -8  13   1      571.49      589.00     70.77 o 
  -7  13   1     7117.37     7347.86    203.43 o 
  -6  13   1        1.16      -36.43     36.65 o 
  -5  13   1     4931.57     5128.53    125.64 o 
  -4  13   1     2563.75     2713.30    122.40 o 
  -3  13   1    16212.17    16333.85    188.62 o 
  -2  13   1       59.39       73.75     31.45 o 
  -1  13   1        3.74       25.42     28.94 o 
   0  13   1    18364.07    18295.69    199.61 o 
   1  13   1     6608.19     6356.41    114.87 o 
   2  13   1    35700.95    36169.96    306.15 o 
   3  13   1      399.91      390.38     42.73 o 
   4  13   1     8980.68     9149.28    142.86 o 
   5  13   1      396.48      445.85     47.53 o 
   6  13   1     2386.83     2544.71    137.18 o 
   7  13   1    11211.60    12127.87    234.07 o 
   8  13   1     3318.53     3432.17    156.68 o 
   9  13   1      192.76      178.21     59.47 o 
  10  13   1      965.47      940.47    130.64 o 
  11  13   1     2599.18     2431.38    130.41 o 
 -11  14   1      778.86      661.54     86.38 o 
 -10  14   1        6.27      -42.07     46.40 o 
  -9  14   1      392.36      349.15     69.06 o 
  -8  14   1     2126.17     2100.73    133.96 o 
  -7  14   1     4471.95     4350.94    145.40 o 
  -6  14   1      135.28      122.19     50.52 o 
  -5  14   1     1375.37     1210.20     73.40 o 
  -4  14   1    21650.89    20961.76    328.59 o 
  -3  14   1     3745.16     3596.34    108.12 o 
  -2  14   1    17417.54    16967.69    239.95 o 
  -1  14   1      795.36      795.24     53.46 o 
   0  14   1     8520.92     8547.41    137.35 o 
   1  14   1     1787.91     1903.54     71.87 o 
   2  14   1      293.29      297.74     43.17 o 
   3  14   1      385.78      394.02     43.63 o 
   4  14   1     4007.78     3829.12     97.85 o 
   5  14   1     1550.38     1515.60     89.33 o 
   6  14   1    16235.27    16399.60    270.13 o 
   7  14   1     3930.23     4104.16    142.64 o 
   8  14   1     7243.94     7210.79    204.97 o 
   9  14   1      437.59      463.75     71.77 o 
  10  14   1        6.72       43.51     53.78 o 
  11  14   1     2137.87     2128.40    126.67 o 
 -10  15   1     2880.57     2880.20    138.23 o 
  -9  15   1       14.86      -47.50     48.24 o 
  -8  15   1      413.72      505.00     85.85 o 
  -7  15   1        0.75      -45.31     45.31 o 
  -6  15   1        7.69      -42.42     42.42 o 
  -5  15   1      698.10      698.12     63.93 o 
  -4  15   1    28721.72    28742.46    339.24 o 
  -3  15   1        5.81       55.81     40.88 o 
  -2  15   1     6517.09     6246.58    140.18 o 
  -1  15   1        1.03        9.65     31.18 o 
   0  15   1    10726.36    10656.97    158.97 o 
   1  15   1     1840.14     1734.12     70.81 o 
   2  15   1       20.64       73.85     33.58 o 
   3  15   1     1449.77     1521.29     69.24 o 
   4  15   1      175.25      192.76     45.72 o 
   5  15   1     4969.37     4882.69    159.57 o 
   6  15   1     3955.05     3982.74    139.26 o 
   7  15   1     1429.48     1502.39     99.90 o 
   8  15   1     4333.77     4237.95    256.62 o 
   9  15   1       93.91      154.82     61.16 o 
  10  15   1       22.55       31.17     57.20 o 
 -10  16   1      432.31      336.19     89.58 o 
  -9  16   1      527.90      479.50    161.78 o 
  -8  16   1       69.72        6.84     52.60 o 
  -7  16   1     1024.22      838.12     82.74 o 
  -6  16   1     2302.41     2394.66    115.32 o 
  -5  16   1     1132.77     1217.07    119.12 o 
  -4  16   1     2870.90     3099.08    111.60 o 
  -3  16   1     4017.23     3731.84    117.01 o 
  -2  16   1      259.22      250.92     49.72 o 
  -1  16   1      326.66      264.67     52.33 o 
   0  16   1    16177.10    16459.19    208.46 o 
   1  16   1     5351.02     5216.99    117.49 o 
   2  16   1      117.66       86.66     37.15 o 
   3  16   1     3791.80     3695.03    116.55 o 
   4  16   1     4355.78     4389.19    133.25 o 
   5  16   1       18.07       26.14     49.38 o 
   6  16   1     2011.73     1940.89    109.52 o 
   7  16   1     3900.60     3965.75    150.99 o 
   8  16   1     6400.86     6672.65    192.24 o 
   9  16   1      375.12      394.77     72.73 o 
  10  16   1     1699.19     1756.41    117.11 o 
  -9  17   1      438.13      405.15     89.43 o 
  -8  17   1      414.64      558.81     91.88 o 
  -7  17   1     1436.66     1571.81    104.31 o 
  -6  17   1        1.95       19.69     52.48 o 
  -5  17   1     1365.52     1305.81    112.91 o 
  -4  17   1     1155.23     1239.64     90.03 o 
  -3  17   1    15503.61    15312.02    343.54 o 
  -2  17   1        1.24      -39.86     39.86 o 
  -1  17   1     2042.91     2011.77     94.73 o 
   0  17   1     3986.61     4041.44    122.26 o 
   1  17   1     2576.23     2626.35    107.46 o 
   2  17   1     3806.07     3845.76    122.37 o 
   3  17   1       61.39      103.92     52.97 o 
   4  17   1     3568.32     3627.44    138.18 o 
   5  17   1      118.52       61.00     54.24 o 
   6  17   1      681.81      611.83     75.98 o 
   7  17   1     2085.92     2158.38    121.96 o 
   8  17   1     5663.77     5702.24    183.92 o 
   9  17   1      352.65      463.84     96.48 o 
  -8  18   1     2425.13     2383.53    155.50 o 
  -7  18   1      141.77      218.66     80.65 o 
  -6  18   1     4095.06     3990.83    152.62 o 
  -5  18   1     3995.94     4497.70    155.75 o 
  -4  18   1    13552.49    14067.33    238.20 o 
  -3  18   1     1319.18     1304.38     91.65 o 
  -2  18   1       18.98      -42.74     47.81 o 
  -1  18   1     7909.70     8124.17    253.18 o 
   0  18   1       47.65       -6.49     49.62 o 
   1  18   1     8068.83     8245.57    186.44 o 
   2  18   1      309.83      249.16     56.29 o 
   3  18   1       25.60      -37.54     43.78 o 
   4  18   1     3088.53     3223.16    193.24 o 
   5  18   1       15.56        8.77     56.50 o 
   6  18   1      462.36      348.85     72.03 o 
   7  18   1     7921.54     8244.07    317.28 o 
   8  18   1     2213.81     2630.06    141.83 o 
  -7  19   1     1781.91     1652.41    139.32 o 
  -6  19   1     5598.67     5687.97    267.01 o 
  -5  19   1     1179.72     1313.02    103.37 o 
  -4  19   1      234.34      513.65     72.83 o 
  -3  19   1     1576.35     1530.57     93.03 o 
  -2  19   1       11.09      -45.19     45.40 o 
  -1  19   1      594.08      741.75     78.05 o 
   0  19   1     2119.84     2008.26    114.12 o 
   1  19   1     2536.34     2583.14    166.10 o 
   2  19   1     1378.13     1383.20     88.59 o 
   3  19   1     3929.59     3708.46    131.25 o 
   4  19   1      533.58      580.48     77.94 o 
   5  19   1     4823.08     4920.83    167.61 o 
   6  19   1      139.05       92.58     63.68 o 
   7  19   1     4673.21     4736.13    173.57 o 
  -6  20   1      131.48      231.29     85.20 o 
  -5  20   1    11506.53    11183.59    347.16 o 
  -4  20   1     2038.72     2081.52    157.63 o 
  -3  20   1     2747.39     2632.01    118.55 o 
  -2  20   1      618.69      714.99     75.85 o 
  -1  20   1     1626.70     1650.08    110.03 o 
   0  20   1     1775.44     1758.94    112.00 o 
   1  20   1        2.31       14.54     52.74 o 
   2  20   1      708.66      661.02     81.62 o 
   3  20   1       90.25      127.00     55.62 o 
   4  20   1      518.13      743.34     85.85 o 
   5  20   1        5.94      -17.24     59.62 o 
   6  20   1      804.54      787.89     93.32 o 
  -5  21   1     2808.95     2958.54    188.03 o 
  -4  21   1     1213.41     1149.09    122.85 o 
  -3  21   1     1288.85     1435.28    111.78 o 
  -2  21   1      178.07       73.61     69.99 o 
  -1  21   1      341.80      333.25     74.21 o 
   0  21   1        6.37       23.72     56.22 o 
   1  21   1       96.66        4.37     60.66 o 
   2  21   1     1555.16     1759.80    114.45 o 
   3  21   1       19.41       21.82     68.37 o 
   4  21   1     1485.14     1378.81    126.59 o 
   5  21   1      153.34      126.43     69.34 o 
  -3  22   1     1139.20     1139.73    127.61 o 
  -2  22   1     1897.86     1947.34    147.84 o 
  -1  22   1      703.54      547.22    102.95 o 
   0  22   1      331.22      382.56     79.59 o 
   1  22   1        7.33       57.88     61.94 o 
   2  22   1      275.10      255.79     73.09 o 
   3  22   1     1149.39     1355.15    129.26 o 
 -14   0   2      252.67      126.43     80.78 o 
 -12   0   2    11481.85    11401.60    319.13 o 
 -10   0   2     1389.64     1223.54    106.78 o 
  -8   0   2    12168.34    12102.81    301.74 o 
  -6   0   2     7780.06     7215.52    135.39 o 
  -4   0   2      850.73      858.12     41.06 o 
  -2   0   2     1254.89     1379.50     48.20 o 
   0   0   2    59317.77    61956.04    788.75 o 
   2   0   2     2192.78     2082.78     64.00 o 
   4   0   2    31810.36    25258.87    350.33 o 
   6   0   2    11312.49    13247.22    274.30 o 
   8   0   2    43792.55    43334.20    756.43 o 
  10   0   2     1051.81     1056.54    193.96 o 
  12   0   2     7867.20     8143.30    287.57 o 
  14   0   2     1569.02     1471.88    152.69 o 
 -14   1   2       53.96       96.04     69.19 o 
 -13   1   2      382.40      296.67     62.22 o 
 -12   1   2       16.15      -18.31     43.19 o 
 -11   1   2      345.66      205.67     61.94 o 
 -10   1   2     3038.71     2943.75    104.00 o 
  -9   1   2     8576.18     8523.61    127.74 o 
  -8   1   2     6748.58     6914.96    108.83 o 
  -7   1   2     2897.17     2981.50     65.97 o 
  -6   1   2    13306.90    12716.54    143.68 o 
  -5   1   2    17919.01    17202.72    146.64 o 
  -4   1   2     7160.06     6919.49     77.51 o 
  -3   1   2    13937.47    14188.95    110.11 o 
  -2   1   2    73080.75    75628.78    439.38 o 
  -1   1   2   179628.17   184405.31   1733.76 o 
   0   1   2   251986.94   250046.38   1833.81 o 
   1   1   2    43381.36    44872.11    272.89 o 
   2   1   2    15345.59    16059.97    129.86 o 
   3   1   2    50323.38    49701.98    325.23 o 
   4   1   2     2107.31     1674.87     45.86 o 
   5   1   2      209.02      166.85     16.29 o 
   6   1   2     2491.20     2567.32     52.52 o 
   7   1   2       91.86      199.30     72.72 o 
   8   1   2      942.32      957.45     64.53 o 
   9   1   2      244.46      218.40     46.79 o 
  10   1   2      491.27      457.71     82.50 o 
  11   1   2     5011.17     4978.55    152.21 o 
  12   1   2     2469.94     2347.67    119.13 o 
  13   1   2      550.04      555.36     77.26 o 
  14   1   2      792.47      639.28     86.09 o 
 -14   2   2       33.08       89.38     69.15 o 
 -13   2   2     1117.70     1111.03    105.58 o 
 -12   2   2       42.27      -20.99     42.37 o 
 -11   2   2     3755.30     3544.45    121.36 o 
 -10   2   2      542.29      571.73     49.27 o 
  -9   2   2     5201.05     5309.75    117.37 o 
  -8   2   2    32516.39    33148.10    267.82 o 
  -7   2   2     6654.80     6518.42     97.90 o 
  -6   2   2      973.07      846.73     35.25 o 
  -5   2   2    15121.84    15082.24    135.63 o 
  -4   2   2    72084.12    70864.09    402.00 o 
  -3   2   2     3890.82     4132.28     52.75 o 
  -2   2   2     9697.61    10297.19     92.87 o 
  -1   2   2     8395.07     8650.16     88.85 o 
   0   2   2     4193.52     4459.97     61.59 o 
   1   2   2    22028.22    22438.27    210.52 o 
   2   2   2      357.77      441.37     23.15 o 
   3   2   2    89786.59    89154.81    601.94 o 
   4   2   2     5620.96     6575.68     91.37 o 
   5   2   2     6840.89     5607.96     90.88 o 
   6   2   2      112.51       89.50     21.34 o 
   7   2   2    17642.03    17797.29    286.27 o 
   8   2   2      416.35      387.05     39.21 o 
   9   2   2     2477.74     2416.01     98.21 o 
  10   2   2     6562.14     6648.62    163.02 o 
  11   2   2      311.63      458.15     68.99 o 
  12   2   2    11154.98    11080.17    237.61 o 
  13   2   2     5244.73     5350.71    174.43 o 
  14   2   2      276.15      233.17     70.11 o 
 -14   3   2     1047.70      967.04    110.44 o 
 -13   3   2      395.02      395.27     84.02 o 
 -12   3   2     2267.62     2116.60    106.25 o 
 -11   3   2        9.93      -17.83     36.91 o 
 -10   3   2     2799.98     3061.18    117.98 o 
  -9   3   2    27518.27    27823.44    467.71 o 
  -8   3   2    65283.02    65455.04    482.66 o 
  -7   3   2    61049.41    59982.81    392.32 o 
  -6   3   2     2917.68     2727.38     59.80 o 
  -5   3   2    20700.89    21218.10    171.34 o 
  -4   3   2    24284.47    24449.19    233.72 o 
  -3   3   2    23513.18    23897.57    163.20 o 
  -2   3   2       23.08       53.56     11.50 o 
  -1   3   2    27190.92    27835.90    218.15 o 
   0   3   2     2670.09     2787.78     36.64 o 
   1   3   2    21439.80    22326.16    207.35 o 
   2   3   2     9647.64    10341.52    105.79 o 
   3   3   2      122.19      297.74     46.01 o 
   4   3   2     1396.96     1361.63     45.04 o 
   5   3   2     1503.38     1513.48     67.82 o 
   6   3   2     3643.91     4035.10     85.02 o 
   7   3   2     1306.10     1388.79     57.40 o 
   8   3   2      203.71      195.29     35.94 o 
   9   3   2      147.80       90.07     40.56 o 
  10   3   2     8615.56     8303.51    194.10 o 
  11   3   2     2204.97     2373.11    145.57 o 
  12   3   2     4313.20     4145.24    149.80 o 
  13   3   2     3795.10     4014.80    154.07 o 
 -14   4   2      917.86     1078.83    111.98 o 
 -13   4   2        2.67      -52.92     52.92 o 
 -12   4   2      728.08      779.55     91.97 o 
 -11   4   2       19.06      -21.23     36.52 o 
 -10   4   2      493.52      409.58     45.91 o 
  -9   4   2    10262.12    10363.61    162.51 o 
  -8   4   2    20213.61    20922.14    211.18 o 
  -7   4   2    45826.09    45777.64    324.70 o 
  -6   4   2    27313.17    27247.56    221.19 o 
  -5   4   2    22215.40    22119.59    178.13 o 
  -4   4   2     6975.76     7016.13    115.17 o 
  -3   4   2    29081.50    27159.25    230.82 o 
  -2   4   2     4168.98     4435.98     63.46 o 
  -1   4   2     8542.59     9067.55     91.83 o 
   0   4   2     9489.84    10005.76     93.62 o 
   1   4   2    39774.04    40786.32    428.49 o 
   2   4   2    17312.18    17237.64    149.43 o 
   3   4   2     5957.51     5753.92     85.48 o 
   4   4   2      830.52      630.69     39.79 o 
   5   4   2      203.01      222.19     26.32 o 
   6   4   2    17280.80    17335.92    212.98 o 
   7   4   2        3.33      -19.82     22.67 o 
   8   4   2      608.18      639.77     49.23 o 
   9   4   2      245.31      243.46     47.96 o 
  10   4   2    10385.82    10634.42    211.91 o 
  11   4   2    13677.58    14230.89    258.12 o 
  12   4   2     4218.08     4198.50    151.29 o 
  13   4   2      350.23      307.88     69.84 o 
 -14   5   2       59.08       55.41     71.73 o 
 -13   5   2       13.21       28.29     68.00 o 
 -12   5   2      132.97       84.05     60.89 o 
 -11   5   2     6590.31     6440.29    166.05 o 
 -10   5   2      548.49      468.26     48.87 o 
  -9   5   2    15964.32    16569.82    211.20 o 
  -8   5   2    76011.80    76660.10    494.59 o 
  -7   5   2    16317.77    16717.05    169.99 o 
  -6   5   2    46616.95    45406.60    441.89 o 
  -5   5   2     2440.75     2014.09     48.55 o 
  -4   5   2     6517.86     6333.81     88.84 o 
  -3   5   2    13564.33    13465.81    137.16 o 
  -2   5   2    61573.79    59009.11    425.05 o 
  -1   5   2    15932.67    15385.99    121.47 o 
   0   5   2      415.75      437.03     29.39 o 
   1   5   2     8074.82     8507.36     95.41 o 
   2   5   2    96835.63    92528.81    511.31 o 
   3   5   2     3977.57     3862.69     69.31 o 
   4   5   2    26179.76    25856.14    269.16 o 
   5   5   2    30733.97    31848.13    307.43 o 
   6   5   2      391.97      434.07     43.87 o 
   7   5   2    20990.41    21205.66    232.84 o 
   8   5   2      742.08      672.12     69.85 o 
   9   5   2       66.68       62.86     46.66 o 
  10   5   2     2426.59     2612.25    111.93 o 
  11   5   2     7808.48     7986.38    194.42 o 
  12   5   2      437.39      522.79     73.18 o 
  13   5   2      715.06      647.78     81.40 o 
 -14   6   2     3441.10     3553.40    178.93 o 
 -13   6   2     2784.41     2811.47    250.12 o 
 -12   6   2      148.26       89.39     68.84 o 
 -11   6   2      102.15       17.22     52.19 o 
 -10   6   2      845.58      772.60     68.99 o 
  -9   6   2     5849.53     5703.99    122.41 o 
  -8   6   2     2303.87     2181.40     67.75 o 
  -7   6   2    20401.63    20501.09    209.62 o 
  -6   6   2      881.67      802.30     38.55 o 
  -5   6   2     1944.66     2116.21     67.64 o 
  -4   6   2     2501.97     2335.35     54.39 o 
  -3   6   2     2921.14     2993.98     51.67 o 
  -2   6   2       83.79      193.05     18.71 o 
  -1   6   2     4088.63     4151.95     64.10 o 
   0   6   2     7090.56     7211.29     82.68 o 
   1   6   2     2514.97     2450.23     49.34 o 
   2   6   2    77318.56    76741.34    805.23 o 
   3   6   2   117391.43   115506.19    723.63 o 
   4   6   2     5450.65     5592.35    124.33 o 
   5   6   2    62040.27    61552.46    542.61 o 
   6   6   2     9326.29     9534.54    146.06 o 
   7   6   2     8342.79     8454.24    144.12 o 
   8   6   2      104.38      104.90     32.24 o 
   9   6   2     8252.29     7879.96    151.58 o 
  10   6   2      105.23      126.35     52.26 o 
  11   6   2     1023.55     1069.64     87.45 o 
  12   6   2      689.35      620.06     79.04 o 
  13   6   2      408.87      356.40     87.96 o 
 -13   7   2     1192.55     1201.53    114.92 o 
 -12   7   2      143.49       55.73     60.89 o 
 -11   7   2     1126.04     1079.43     85.46 o 
 -10   7   2    17234.29    17627.47    275.80 o 
  -9   7   2     2153.94     2034.14    111.29 o 
  -8   7   2      921.62     1008.85     57.62 o 
  -7   7   2     9759.60     9823.46    130.82 o 
  -6   7   2     5188.74     5846.13     93.60 o 
  -5   7   2      207.04      247.03     34.16 o 
  -4   7   2     3630.86     3699.01     81.09 o 
  -3   7   2     7078.09     6964.16    102.68 o 
  -2   7   2      857.14     1155.88     36.04 o 
  -1   7   2        1.73      119.07     23.13 o 
   0   7   2     2389.33     2309.11     55.57 o 
   1   7   2    10668.61    10223.64    111.29 o 
   2   7   2    47184.35    48433.39    464.59 o 
   3   7   2   107399.22   103919.14    666.93 o 
   4   7   2     1982.00     1851.31     55.41 o 
   5   7   2      749.11      883.64     46.10 o 
   6   7   2   120716.14   121322.30   1596.66 o 
   7   7   2     4147.16     4301.50    106.68 o 
   8   7   2     1554.34     1494.73     69.78 o 
   9   7   2     4548.68     4553.69    119.53 o 
  10   7   2     3981.14     3909.93    136.40 o 
  11   7   2     2397.28     2147.15    113.15 o 
  12   7   2      809.71      795.75     99.49 o 
  13   7   2       82.09       65.28     70.13 o 
 -13   8   2     3888.39     3902.99    181.23 o 
 -12   8   2     4983.83     5188.96    195.03 o 
 -11   8   2     1329.05     1370.91    106.38 o 
 -10   8   2     2105.45     2153.88    146.51 o 
  -9   8   2     5870.98     5733.22    150.46 o 
  -8   8   2       81.80       26.53     34.66 o 
  -7   8   2       46.81       64.59     35.18 o 
  -6   8   2     5401.23     5183.72     91.14 o 
  -5   8   2        0.15       27.79     18.38 o 
  -4   8   2     2711.32     2893.43    109.61 o 
  -3   8   2       55.30        8.44     14.96 o 
  -2   8   2     1647.29     1481.21     43.41 o 
  -1   8   2     4205.07     3589.30     64.30 o 
   0   8   2     2171.81     2518.35     55.55 o 
   1   8   2    17753.95    17018.22    158.40 o 
   2   8   2    60769.85    61394.97    515.83 o 
   3   8   2    11321.93    12107.77    141.67 o 
   4   8   2    34467.24    34279.41    267.14 o 
   5   8   2    26620.85    26303.90    229.49 o 
   6   8   2    26966.50    26622.44    335.94 o 
   7   8   2     4633.25     4637.63    111.60 o 
   8   8   2     5441.30     5440.24    125.25 o 
   9   8   2     7755.44     7948.86    158.11 o 
  10   8   2      472.94      539.53     67.57 o 
  11   8   2     1868.80     1717.89    186.35 o 
  12   8   2      102.90       86.53     65.87 o 
  13   8   2        7.14      -57.15     64.40 o 
 -13   9   2     5387.75     5655.31    214.98 o 
 -12   9   2      192.94      181.31     72.16 o 
 -11   9   2    15859.13    15298.34    274.97 o 
 -10   9   2      491.92      586.16     71.67 o 
  -9   9   2    20078.47    19911.69    291.52 o 
  -8   9   2       76.30       78.99     39.31 o 
  -7   9   2      318.74      249.81     46.40 o 
  -6   9   2    20488.50    20584.41    652.03 o 
  -5   9   2     2847.59     2917.29     68.97 o 
  -4   9   2      209.79      298.98     35.90 o 
  -3   9   2      173.11      191.75     22.62 o 
  -2   9   2    39375.19    40556.61    286.58 o 
  -1   9   2     5764.02     5321.74     83.68 o 
   0   9   2     2798.10     2863.66     85.78 o 
   1   9   2     5798.82     5840.87     90.75 o 
   2   9   2    33619.73    34087.59    262.43 o 
   3   9   2     9747.40    10317.67    142.04 o 
   4   9   2     6862.80     6954.79    108.66 o 
   5   9   2    51828.96    51883.13    371.95 o 
   6   9   2      229.04      277.81     62.73 o 
   7   9   2     9622.13     9801.35    218.83 o 
   8   9   2     3386.99     3420.44    104.40 o 
   9   9   2    21640.34    21692.96    423.69 o 
  10   9   2     1858.02     1834.63    103.79 o 
  11   9   2     1247.87     1224.08    110.69 o 
  12   9   2     1487.23     1373.96    123.07 o 
 -13  10   2      654.23      601.12     99.87 o 
 -12  10   2     1127.70     1017.36     93.86 o 
 -11  10   2     7497.88     7431.78    196.79 o 
 -10  10   2     6726.16     6840.29    179.43 o 
  -9  10   2     4206.42     4222.56    155.13 o 
  -8  10   2     1266.51     1277.78     82.38 o 
  -7  10   2    11764.78    11740.51    270.53 o 
  -6  10   2      473.67      471.93     48.87 o 
  -5  10   2    14214.34    14232.15    187.55 o 
  -4  10   2     5019.87     5020.34     88.81 o 
  -3  10   2     1486.06     1508.45     51.92 o 
  -2  10   2    14040.05    13741.57    147.70 o 
  -1  10   2     8006.83     8139.82    110.92 o 
   0  10   2    31632.96    32119.30    253.69 o 
   1  10   2     3970.15     3964.22     79.60 o 
   2  10   2     1497.45     1590.17     53.61 o 
   3  10   2      627.10      604.94     38.07 o 
   4  10   2     2939.15     2691.40     74.01 o 
   5  10   2      179.53      248.51     39.95 o 
   6  10   2     3342.83     3323.93     95.27 o 
   7  10   2     2143.81     2113.84     91.98 o 
   8  10   2     6802.76     6882.55    145.73 o 
   9  10   2     3734.98     3678.76    135.48 o 
  10  10   2    15155.37    14229.95    264.62 o 
  11  10   2      735.77      820.94    100.69 o 
  12  10   2       71.69      -10.39     67.98 o 
 -12  11   2     1031.85      890.84     91.77 o 
 -11  11   2      736.75      789.79     82.52 o 
 -10  11   2     4803.38     4939.05    158.00 o 
  -9  11   2     2697.80     2636.78    118.57 o 
  -8  11   2       89.69       26.85     38.66 o 
  -7  11   2     1115.38     1112.02     89.43 o 
  -6  11   2      310.47      321.96     44.58 o 
  -5  11   2     8748.25     8573.26    149.96 o 
  -4  11   2     1486.96     1478.49     67.67 o 
  -3  11   2    48758.33    48956.49    484.48 o 
  -2  11   2     9538.13     9126.33    123.03 o 
  -1  11   2    51191.30    50673.44    358.35 o 
   0  11   2     4584.04     4729.19     90.00 o 
   1  11   2     2225.83     2159.64     63.50 o 
   2  11   2     2231.14     2318.72     95.07 o 
   3  11   2       83.97       38.02     26.78 o 
   4  11   2     2762.01     2855.07     78.66 o 
   5  11   2       20.14      -17.34     27.85 o 
   6  11   2      303.51      344.37     42.34 o 
   7  11   2     2525.02     2404.78     90.32 o 
   8  11   2    24311.09    24308.66    398.46 o 
   9  11   2      401.97      483.16     71.01 o 
  10  11   2     7517.88     7754.31    199.25 o 
  11  11   2      257.52      164.49     73.17 o 
  12  11   2      380.05      302.99     85.69 o 
 -12  12   2        8.83      -23.03     62.74 o 
 -11  12   2      569.05      561.60     75.98 o 
 -10  12   2     3385.96     3173.75    166.10 o 
  -9  12   2     2346.71     2326.87    114.07 o 
  -8  12   2     3339.50     3351.76    122.68 o 
  -7  12   2       49.10       62.17     49.15 o 
  -6  12   2     4575.77     4708.63    118.58 o 
  -5  12   2     9846.40    10021.00    167.67 o 
  -4  12   2     4744.59     4947.31    127.87 o 
  -3  12   2     1589.71     1582.08     61.15 o 
  -2  12   2     9938.76     9959.36    136.55 o 
  -1  12   2    46260.61    45119.82    340.23 o 
   0  12   2    20909.49    21526.19    212.18 o 
   1  12   2    17615.57    16822.54    184.89 o 
   2  12   2    19348.53    19370.50    203.30 o 
   3  12   2     1001.99     1017.25     61.20 o 
   4  12   2      641.74      641.72     46.35 o 
   5  12   2      329.39      398.28     43.99 o 
   6  12   2      662.57      642.27     55.29 o 
   7  12   2      612.38      574.71     66.68 o 
   8  12   2        5.32       10.47     56.90 o 
   9  12   2     6149.95     6242.27    177.70 o 
  10  12   2     6959.03     6923.15    191.06 o 
  11  12   2     3869.73     3883.35    179.09 o 
 -11  13   2      176.80      137.85     71.90 o 
 -10  13   2      417.97      409.03     69.65 o 
  -9  13   2     2358.25     2297.90    117.41 o 
  -8  13   2     5957.98     5547.40    217.43 o 
  -7  13   2     1277.65     1218.53    123.18 o 
  -6  13   2      180.56      138.71     41.43 o 
  -5  13   2     2457.71     2500.17    121.09 o 
  -4  13   2    23009.13    24035.46    353.43 o 
  -3  13   2     4205.88     4160.55    109.79 o 
  -2  13   2    79625.36    78260.27    573.93 o 
  -1  13   2     3404.29     3362.61     85.83 o 
   0  13   2       80.10       73.53     30.88 o 
   1  13   2     3487.60     3449.17     88.62 o 
   2  13   2     2558.19     2622.81     88.84 o 
   3  13   2      181.38      193.37     35.60 o 
   4  13   2      440.89      446.05     42.90 o 
   5  13   2     3827.83     3952.18    108.66 o 
   6  13   2      462.06      503.96     55.21 o 
   7  13   2    28750.77    28529.55    374.04 o 
   8  13   2     1316.29     1376.50    111.59 o 
   9  13   2     4965.22     5145.70    190.37 o 
  10  13   2      959.98      827.25     87.24 o 
  11  13   2      158.13       -3.46     67.86 o 
 -11  14   2     1889.34     1753.71    137.80 o 
 -10  14   2      121.07      210.86    117.92 o 
  -9  14   2     4298.19     4364.96    221.82 o 
  -8  14   2      765.82      617.07     90.78 o 
  -7  14   2     2853.69     2630.65    116.27 o 
  -6  14   2       77.32       51.36     43.35 o 
  -5  14   2      114.43      116.38     41.02 o 
  -4  14   2    17624.52    17697.12    237.16 o 
  -3  14   2      441.62      510.48     54.45 o 
  -2  14   2      260.98      319.39     46.80 o 
  -1  14   2     9333.14     9280.51    142.81 o 
   0  14   2     6966.26     6396.97    119.61 o 
   1  14   2    20320.70    20431.99    221.68 o 
   2  14   2     1746.71     1777.94     68.78 o 
   3  14   2       77.13      106.19     34.32 o 
   4  14   2     4616.23     4641.75    131.03 o 
   5  14   2      277.35      341.46     49.81 o 
   6  14   2     1641.89     1560.51     96.38 o 
   7  14   2     8558.13     8325.07    199.36 o 
   8  14   2      867.13      764.42     80.62 o 
   9  14   2       17.70       27.87     49.31 o 
  10  14   2      740.74      799.44     86.38 o 
 -10  15   2     2925.30     2712.12    180.57 o 
  -9  15   2     2132.93     2067.45    175.96 o 
  -8  15   2     1763.69     1734.65    129.26 o 
  -7  15   2     5991.74     5754.33    167.85 o 
  -6  15   2      681.31      646.84     70.85 o 
  -5  15   2     8370.43     8036.30    164.64 o 
  -4  15   2       34.82       71.71     43.78 o 
  -3  15   2    25472.29    25586.04    296.83 o 
  -2  15   2      407.14      426.07     61.36 o 
  -1  15   2      116.42       93.94     48.79 o 
   0  15   2      788.77      760.94     53.07 o 
   1  15   2     3457.11     3489.64     94.06 o 
   2  15   2       63.96       69.64     34.43 o 
   3  15   2     3421.95     3451.76     96.49 o 
   4  15   2      976.50      992.35     66.75 o 
   5  15   2      888.23      856.11     77.78 o 
   6  15   2     4656.23     4803.93    153.03 o 
   7  15   2      159.50      206.69     59.67 o 
   8  15   2      560.49      620.00     76.09 o 
   9  15   2      199.15      263.46     67.88 o 
  10  15   2     2695.98     2453.82    133.52 o 
 -10  16   2        3.63       11.83     68.86 o 
  -9  16   2      701.59      685.17    100.64 o 
  -8  16   2     2356.33     2201.57    206.89 o 
  -7  16   2      413.90      387.91     82.12 o 
  -6  16   2      839.89      831.41     80.25 o 
  -5  16   2      117.62      -25.42     39.73 o 
  -4  16   2      713.22      773.15     66.26 o 
  -3  16   2      479.09      442.86     55.81 o 
  -2  16   2      681.57      654.46     60.98 o 
  -1  16   2     4457.56     4393.64    121.10 o 
   0  16   2     1429.53     1639.37     96.05 o 
   1  16   2     4697.93     4860.94    114.28 o 
   2  16   2     2303.98     2284.07    129.35 o 
   3  16   2     3459.22     3534.88    101.54 o 
   4  16   2     7121.81     7134.24    207.16 o 
   5  16   2     1599.80     1470.82     95.18 o 
   6  16   2     1575.10     1544.53     99.07 o 
   7  16   2     5404.05     5384.50    170.18 o 
   8  16   2     3384.34     3508.20    175.68 o 
   9  16   2     2581.97     2609.66    208.23 o 
  -9  17   2      206.00      270.41     81.64 o 
  -8  17   2     1566.29     1403.14    126.47 o 
  -7  17   2       16.53      -58.18     58.18 o 
  -6  17   2     2468.27     2356.77    142.59 o 
  -5  17   2     1488.24     1705.22     92.82 o 
  -4  17   2    11626.46    11215.48    259.41 o 
  -3  17   2      843.94      803.26     69.75 o 
  -2  17   2     2075.33     1818.30     92.27 o 
  -1  17   2     3132.20     3218.61    113.67 o 
   0  17   2     3828.85     4070.36    122.93 o 
   1  17   2     4486.01     4775.83    119.23 o 
   2  17   2       65.97       69.72     39.26 o 
   3  17   2     2032.30     2113.57     96.38 o 
   4  17   2     4680.02     4746.80    153.16 o 
   5  17   2      463.52      565.28     73.93 o 
   6  17   2      380.24      356.32     68.53 o 
   7  17   2     5786.55     6045.86    184.88 o 
   8  17   2     1402.70     1454.13    111.05 o 
   9  17   2    10801.64    10553.49    295.92 o 
  -8  18   2     1180.63      897.20    162.71 o 
  -7  18   2        5.93      -29.44     60.27 o 
  -6  18   2      730.15      860.04    104.52 o 
  -5  18   2     5476.34     5719.65    179.91 o 
  -4  18   2     3717.37     3661.03    145.72 o 
  -3  18   2      877.01      843.66     74.22 o 
  -2  18   2      641.12      578.78     69.56 o 
  -1  18   2    15212.15    15051.91    239.65 o 
   0  18   2    11840.01    11849.72    212.96 o 
   1  18   2     8156.88     8463.80    179.42 o 
   2  18   2     1288.10     1226.93     83.62 o 
   3  18   2     2767.12     2827.24    113.22 o 
   4  18   2     3445.45     3368.71    138.43 o 
   5  18   2      326.26      240.90    104.52 o 
   6  18   2      147.75       69.97     60.78 o 
   7  18   2      931.77      865.86     91.41 o 
   8  18   2      561.70      707.84     93.33 o 
  -7  19   2      113.48       14.79     71.28 o 
  -6  19   2     1167.99     1279.08    124.39 o 
  -5  19   2      284.21      504.47     96.48 o 
  -4  19   2     5354.05     5430.48    177.98 o 
  -3  19   2     2333.26     2111.63    181.25 o 
  -2  19   2     2676.53     2801.55    117.43 o 
  -1  19   2      799.68      841.25     76.56 o 
   0  19   2     6061.67     6263.11    160.63 o 
   1  19   2      147.25       66.47     93.32 o 
   2  19   2     3372.75     3190.30    137.67 o 
   3  19   2      399.88      513.51     72.56 o 
   4  19   2      648.50      685.70     81.81 o 
   5  19   2      463.27      455.78     77.67 o 
   6  19   2      549.34      568.21     83.52 o 
   7  19   2      523.04      634.73     88.06 o 
  -6  20   2      245.76      244.81     98.85 o 
  -5  20   2     5285.68     5658.84    221.39 o 
  -4  20   2     4572.00     4653.26    173.61 o 
  -3  20   2     1202.00     1161.47    142.78 o 
  -2  20   2     1433.43     1488.41    208.51 o 
  -1  20   2     2416.79     2462.88    131.43 o 
   0  20   2     5769.88     5342.20    174.42 o 
   1  20   2      349.54      221.57     67.14 o 
   2  20   2      118.40      114.79     61.94 o 
   3  20   2      268.85      167.82     83.88 o 
   4  20   2       53.14      144.48     65.58 o 
   5  20   2      111.63       76.92     62.73 o 
   6  20   2      128.83      114.59     66.29 o 
  -5  21   2      706.75      833.67    160.09 o 
  -4  21   2     1386.89     1299.46    110.40 o 
  -3  21   2     1240.73     1070.70    106.53 o 
  -2  21   2      502.44      316.13     84.18 o 
  -1  21   2     3326.24     3330.86    178.12 o 
   0  21   2     3185.01     3171.82    209.38 o 
   1  21   2      301.16      199.09     80.25 o 
   2  21   2      832.75      855.10    147.44 o 
   3  21   2        0.59      -42.40     65.87 o 
   4  21   2       34.15      -39.04     66.98 o 
  -3  22   2       11.72      -36.35     60.16 o 
  -2  22   2       26.92       64.83     75.48 o 
  -1  22   2     1169.65     1000.49    120.53 o 
   0  22   2      743.97      692.20    109.76 o 
   1  22   2      693.96      930.17    128.20 o 
   2  22   2     1701.69     1626.87    166.44 o 
 -13   0   3       63.72      -26.08     65.23 o 
 -11   0   3     1075.05     1104.63    110.27 o 
  -9   0   3    67039.43    69363.00    658.59 o 
  -7   0   3       19.76       68.78     29.39 o 
  -5   0   3    41855.95    41328.97    386.76 o 
  -3   0   3     3852.58     3762.09     71.73 o 
  -1   0   3      142.73      209.11     48.49 o 
   1   0   3     1447.70     1660.13     49.67 o 
   3   0   3    20493.67    19551.63    202.66 o 
   5   0   3    23964.65    22899.01    249.81 o 
   7   0   3    21921.47    21708.54    374.79 o 
   9   0   3    42289.98    41702.78    656.22 o 
  11   0   3      601.18      595.46    122.84 o 
  13   0   3      198.36      116.72     83.74 o 
 -14   1   3     1399.37     1459.99    121.90 o 
 -13   1   3      975.80      869.17     95.98 o 
 -12   1   3     6158.48     6191.37    164.25 o 
 -11   1   3      816.64      702.23     66.18 o 
 -10   1   3     2488.14     2690.32     87.33 o 
  -9   1   3     4632.80     4539.87     96.15 o 
  -8   1   3    10637.24    10676.40    136.29 o 
  -7   1   3     3044.51     3135.79     68.17 o 
  -6   1   3    15608.41    16418.97    153.72 o 
  -5   1   3      384.78      418.85     32.77 o 
  -4   1   3    57386.47    58314.11    342.31 o 
  -3   1   3    28273.70    29418.09    200.95 o 
  -2   1   3     8641.86     8727.58     96.33 o 
  -1   1   3       14.96       82.70     18.66 o 
   0   1   3    27144.99    27212.73    180.30 o 
   1   1   3     4231.12     4322.00     48.39 o 
   2   1   3    61961.38    62190.82    532.84 o 
   3   1   3   252921.09   246588.20   1478.06 o 
   4   1   3    55555.12    51826.75    356.48 o 
   5   1   3    65104.14    63996.64    434.94 o 
   6   1   3      182.78      251.96     35.66 o 
   7   1   3       98.23      136.24     26.80 o 
   8   1   3     4476.63     4468.57    125.95 o 
   9   1   3        4.81      -22.74     51.32 o 
  10   1   3     1777.20     1876.75     98.47 o 
  11   1   3     6072.84     6112.63    171.90 o 
  12   1   3       21.69      -35.32     48.56 o 
  13   1   3      801.81      757.32     84.55 o 
 -14   2   3     1034.07      874.01    102.95 o 
 -13   2   3       76.29       39.06     62.13 o 
 -12   2   3     1194.28      941.94     79.59 o 
 -11   2   3      302.95      321.87     51.23 o 
 -10   2   3     1291.10     1488.19     69.68 o 
  -9   2   3      708.46      664.76     45.98 o 
  -8   2   3    22876.16    22433.59    209.09 o 
  -7   2   3      173.92      203.66     25.81 o 
  -6   2   3    42824.82    44087.71    299.54 o 
  -5   2   3    20865.24    21495.21    183.12 o 
  -4   2   3     3984.61     3827.23     57.58 o 
  -3   2   3   136124.73   137001.14    706.01 o 
  -2   2   3    80424.63    82384.70    738.54 o 
  -1   2   3      749.01      766.32     27.33 o 
   0   2   3     2720.79     2845.75     42.99 o 
   1   2   3    27878.66    29032.34    180.92 o 
   2   2   3     1764.55     1815.66     41.56 o 
   3   2   3      364.28      337.56     52.26 o 
   4   2   3    10692.38     9979.65    120.43 o 
   5   2   3        0.06       21.66     17.05 o 
   6   2   3     3379.96     3630.98     80.20 o 
   7   2   3        0.97      -13.47     20.81 o 
   8   2   3    21058.20    21003.47    349.94 o 
   9   2   3     1185.03     1275.23     81.19 o 
  10   2   3       11.87       42.99     42.42 o 
  11   2   3      373.59      425.98     66.04 o 
  12   2   3      220.80      244.21     63.72 o 
  13   2   3       45.50       56.94     55.11 o 
 -14   3   3     1614.93     1544.12    126.47 o 
 -13   3   3      229.33      158.53     66.36 o 
 -12   3   3      192.32      114.22     66.03 o 
 -11   3   3     3970.10     3845.32    126.72 o 
 -10   3   3     1921.76     2069.41     79.60 o 
  -9   3   3    25528.75    25650.07    239.51 o 
  -8   3   3    31026.40    30997.98    257.78 o 
  -7   3   3    10263.95     9320.66    119.19 o 
  -6   3   3     1213.74     1367.56     60.74 o 
  -5   3   3   118100.55   119694.27    651.28 o 
  -4   3   3    54680.43    53962.89    383.10 o 
  -3   3   3     8672.11     8509.59     95.39 o 
  -2   3   3   201348.94   202859.56   1550.68 o 
  -1   3   3    14602.60    14971.16    145.36 o 
   0   3   3      100.13       78.57     13.55 o 
   1   3   3     1974.19     1910.12     37.55 o 
   2   3   3      160.67      206.39     18.35 o 
   3   3   3     2667.99     2479.80     70.75 o 
   4   3   3    40102.98    40755.00    341.60 o 
   5   3   3     1091.03      983.88     44.34 o 
   6   3   3     1529.53     1368.38     67.01 o 
   7   3   3     1432.47     1258.62     68.74 o 
   8   3   3     2346.85     2111.88     90.24 o 
   9   3   3     5042.34     4820.63    230.49 o 
  10   3   3     3951.32     3935.54    131.83 o 
  11   3   3     5471.43     5550.44    165.22 o 
  12   3   3     4342.40     4483.30    157.31 o 
  13   3   3      614.11      560.28     79.59 o 
 -14   4   3       49.59       -8.63     78.23 o 
 -13   4   3     1565.79     1663.61    124.39 o 
 -12   4   3      131.00       45.64     59.08 o 
 -11   4   3       10.18      -52.53     52.53 o 
 -10   4   3      581.12      614.91     51.73 o 
  -9   4   3     3642.95     3949.27     89.33 o 
  -8   4   3      739.21      833.06     54.45 o 
  -7   4   3     6927.19     7267.58    105.12 o 
  -6   4   3     2513.31     2646.77     59.48 o 
  -5   4   3     8290.04     8545.63     99.66 o 
  -4   4   3    72024.70    71735.36    488.63 o 
  -3   4   3    49976.19    48343.12    327.17 o 
  -2   4   3    17241.47    17159.57    177.89 o 
  -1   4   3     1996.82     2258.85     94.25 o 
   0   4   3    27692.36    28005.50    202.39 o 
   1   4   3      257.38      253.12     17.29 o 
   2   4   3    12615.88    12418.92    125.29 o 
   3   4   3     3505.96     3362.80     67.55 o 
   4   4   3      239.94      228.55     29.81 o 
   5   4   3      189.52      186.42     25.51 o 
   6   4   3    12171.38    12288.04    159.99 o 
   7   4   3        6.26      -14.10     22.93 o 
   8   4   3      842.86      806.65     53.08 o 
   9   4   3     8732.82     8776.60    183.99 o 
  10   4   3        7.11      -40.43     40.43 o 
  11   4   3     6484.87     6786.79    182.10 o 
  12   4   3     1074.26     1034.58     90.63 o 
  13   4   3     1501.55     1456.08    108.77 o 
 -14   5   3      348.76      404.03     90.13 o 
 -13   5   3      990.08     1022.54    107.88 o 
 -12   5   3      431.98      261.37     70.72 o 
 -11   5   3        4.36      -41.52     41.52 o 
 -10   5   3        0.79       99.66     86.63 o 
  -9   5   3     2436.38     2469.81     82.90 o 
  -8   5   3    45953.51    46284.50    341.64 o 
  -7   5   3     6271.82     6311.25     99.15 o 
  -6   5   3     1878.09     2106.27     55.39 o 
  -5   5   3    14564.04    14762.53    139.12 o 
  -4   5   3     2195.48     1774.14     44.26 o 
  -3   5   3    72650.49    69593.74    569.17 o 
  -2   5   3     9688.58     9689.08    139.87 o 
  -1   5   3    77710.45    78516.95    472.09 o 
   0   5   3       33.07       91.63     18.48 o 
   1   5   3    19432.84    18512.44    146.03 o 
   2   5   3    20063.97    19637.67    169.06 o 
   3   5   3    50734.87    49796.50    611.11 o 
   4   5   3     2832.93     2854.77     88.36 o 
   5   5   3     5782.95     5805.23    116.84 o 
   6   5   3     9678.05     9388.90    143.44 o 
   7   5   3    21086.65    20365.51    230.99 o 
   8   5   3     1448.05     1361.94     65.40 o 
   9   5   3     1338.65     1370.89     82.19 o 
  10   5   3      176.54      304.93     59.74 o 
  11   5   3     2245.19     2359.94    176.37 o 
  12   5   3     1157.32     1086.38     91.57 o 
  13   5   3     1222.22     1343.54    105.38 o 
 -14   6   3     1881.84     2027.37    143.57 o 
 -13   6   3     2827.42     2923.56    153.88 o 
 -12   6   3      638.03      691.30    111.13 o 
 -11   6   3     3917.24     3963.54    208.10 o 
 -10   6   3     2985.18     2995.96    115.88 o 
  -9   6   3      673.84      820.80     65.19 o 
  -8   6   3      323.14      338.03     40.48 o 
  -7   6   3     4616.74     4876.12     88.78 o 
  -6   6   3      847.99      751.88     38.07 o 
  -5   6   3     4832.98     5317.59     88.67 o 
  -4   6   3    18103.37    16971.05    188.87 o 
  -3   6   3        0.10       28.96     15.86 o 
  -2   6   3    30164.60    28871.13    229.24 o 
  -1   6   3    27103.87    26826.07    204.50 o 
   0   6   3       81.70      105.31     15.08 o 
   1   6   3    25421.40    25368.19    188.62 o 
   2   6   3    24964.51    25777.26    197.75 o 
   3   6   3    66161.55    68796.51    840.94 o 
   4   6   3    23092.38    23182.63    347.02 o 
   5   6   3    35828.00    34338.73    527.12 o 
   6   6   3     2173.33     2129.39     87.05 o 
   7   6   3     7315.56     7307.81    136.35 o 
   8   6   3    12645.39    12511.63    186.40 o 
   9   6   3     3240.00     3370.88    125.05 o 
  10   6   3    11123.87    11499.30    228.78 o 
  11   6   3     1584.60     1555.39    102.53 o 
  12   6   3      973.17      826.51     86.38 o 
  13   6   3      111.05       54.03     93.50 o 
 -13   7   3     2879.23     3208.12    169.47 o 
 -12   7   3       35.47       11.98     57.52 o 
 -11   7   3    10147.12    10212.06    278.01 o 
 -10   7   3     5199.72     5416.44    153.27 o 
  -9   7   3     7017.10     6899.90    160.88 o 
  -8   7   3       21.67      -27.49     27.49 o 
  -7   7   3    24814.91    25333.72    340.67 o 
  -6   7   3      876.81      890.59     42.41 o 
  -5   7   3     8363.41     8059.93    100.54 o 
  -4   7   3    13294.14    12873.16    227.59 o 
  -3   7   3     2017.52     2122.73     44.51 o 
  -2   7   3    28525.45    27258.66    214.73 o 
  -1   7   3    12493.29    12500.15    120.27 o 
   0   7   3     7040.13     7748.38     92.65 o 
   1   7   3      199.14      184.38     27.47 o 
   2   7   3    96546.91    96079.14    551.40 o 
   3   7   3     3619.89     3466.10     70.73 o 
   4   7   3    26900.27    26543.67    218.53 o 
   5   7   3    26406.46    25632.59    288.47 o 
   6   7   3    13744.98    13470.73    321.01 o 
   7   7   3    16110.02    16327.12    302.82 o 
   8   7   3     4297.35     4315.66    112.22 o 
   9   7   3    18419.53    18653.10    247.62 o 
  10   7   3      229.91      303.38     63.07 o 
  11   7   3     1899.19     1845.85    108.56 o 
  12   7   3      389.02      351.03     80.25 o 
  13   7   3      358.67       92.39     75.48 o 
 -13   8   3      306.81      326.11     84.21 o 
 -12   8   3       40.70       57.78     54.81 o 
 -11   8   3      241.20      266.56     63.33 o 
 -10   8   3     9289.69     9287.08    231.43 o 
  -9   8   3     2453.75     2510.30    105.10 o 
  -8   8   3     3152.91     3014.21     90.76 o 
  -7   8   3    19577.91    19761.79    252.56 o 
  -6   8   3    28622.34    28593.02    494.98 o 
  -5   8   3    12067.59    11666.80    184.18 o 
  -4   8   3     4902.34     4852.56     74.16 o 
  -3   8   3     5088.20     4837.18    111.08 o 
  -2   8   3    31455.79    31764.19    231.91 o 
  -1   8   3     1971.67     2070.37     50.28 o 
   0   8   3     9608.79    10655.27    117.97 o 
   1   8   3     3100.70     2998.53     63.81 o 
   2   8   3    83806.01    83281.99    787.48 o 
   3   8   3    26057.86    25656.04    233.23 o 
   4   8   3      138.53       97.76     23.97 o 
   5   8   3       47.86      408.08    212.99 o 
   6   8   3    43856.87    43479.60    429.84 o 
   7   8   3       69.03       92.60     33.14 o 
   8   8   3     1975.21     1915.85     82.21 o 
   9   8   3     4076.31     4153.38    120.97 o 
  10   8   3     2143.38     2078.14    108.92 o 
  11   8   3     1762.30     1720.61    104.31 o 
  12   8   3     1443.84     1444.20    124.39 o 
 -13   9   3     1035.55     1115.39    150.65 o 
 -12   9   3      673.05      704.27     82.30 o 
 -11   9   3     3344.99     3496.65    137.01 o 
 -10   9   3    31368.46    31691.57    398.00 o 
  -9   9   3     5450.26     5380.15    326.61 o 
  -8   9   3      154.82      183.73     43.72 o 
  -7   9   3      503.64      545.98     49.08 o 
  -6   9   3    18864.70    18611.97    218.22 o 
  -5   9   3     6717.59     6445.41    118.43 o 
  -4   9   3      328.89      301.85     28.48 o 
  -3   9   3        1.53       47.82     31.22 o 
  -2   9   3     4643.39     4592.62     76.54 o 
  -1   9   3      520.63      448.47     29.58 o 
   0   9   3        0.41        4.38     16.20 o 
   1   9   3     1255.99     1285.87     56.76 o 
   2   9   3      134.89      139.13     25.38 o 
   3   9   3     9363.14    10500.32    133.17 o 
   4   9   3       82.31       72.25     25.38 o 
   5   9   3     2163.03     2249.88     85.99 o 
   6   9   3    22779.08    22650.21    255.55 o 
   7   9   3     3029.86     3101.59    107.75 o 
   8   9   3     5989.21     6034.55    157.47 o 
   9   9   3      523.59      572.46     61.75 o 
  10   9   3    15090.64    15482.83    292.08 o 
  11   9   3     1153.10     1070.38    109.20 o 
  12   9   3     1401.92     1368.56    124.27 o 
 -13  10   3      768.57      696.82    134.34 o 
 -12  10   3     2647.45     2364.91    145.90 o 
 -11  10   3     3342.18     3510.80    139.73 o 
 -10  10   3     1014.95     1080.63    105.45 o 
  -9  10   3     2089.31     1814.13     97.50 o 
  -8  10   3     8050.08     8020.48    186.63 o 
  -7  10   3    16628.79    16259.39    245.15 o 
  -6  10   3    48994.14    48837.00    525.38 o 
  -5  10   3    14024.83    13618.43    198.11 o 
  -4  10   3      749.31      696.87     47.44 o 
  -3  10   3      906.77      813.98     53.88 o 
  -2  10   3    14008.05    13810.19    147.72 o 
  -1  10   3    42020.42    41754.40    303.93 o 
   0  10   3     2907.32     2982.92     69.50 o 
   1  10   3     3802.18     3489.00     78.70 o 
   2  10   3     2571.77     2672.76     68.86 o 
   3  10   3    16948.43    17392.16    244.80 o 
   4  10   3     4923.41     4968.66    147.46 o 
   5  10   3      773.45      725.28     61.54 o 
   6  10   3      426.59      422.21     45.72 o 
   7  10   3       88.33       48.92     32.16 o 
   8  10   3      958.22      865.41     71.67 o 
   9  10   3      740.89      677.65     75.29 o 
  10  10   3     2366.46     2168.19    136.62 o 
  11  10   3        5.23       56.58     61.67 o 
  12  10   3      268.67      182.27     78.21 o 
 -12  11   3      803.25      815.53    123.65 o 
 -11  11   3     7342.92     7689.91    237.51 o 
 -10  11   3     3082.95     3054.82    128.58 o 
  -9  11   3     1929.30     1764.07    111.05 o 
  -8  11   3      911.88      837.58     71.02 o 
  -7  11   3      519.60      574.86     50.70 o 
  -6  11   3     4014.75     3855.44    134.05 o 
  -5  11   3      667.31      673.58     52.77 o 
  -4  11   3      858.04      759.09     52.35 o 
  -3  11   3       28.94        5.74     29.78 o 
  -2  11   3    50586.03    49114.25    349.38 o 
  -1  11   3     2291.25     2237.55     65.82 o 
   0  11   3     1510.71     1418.42     82.51 o 
   1  11   3     1976.37     1908.82     61.83 o 
   2  11   3    36979.60    35645.52    292.93 o 
   3  11   3     2948.25     3007.53     78.84 o 
   4  11   3     5396.36     5330.29    119.51 o 
   5  11   3     1558.01     1443.27     69.65 o 
   6  11   3     1769.18     1829.60    105.38 o 
   7  11   3     2130.64     2076.43    117.13 o 
   8  11   3       50.89       -8.52     41.58 o 
   9  11   3     7908.48     8293.07    199.25 o 
  10  11   3      208.24      293.62     74.06 o 
  11  11   3       36.11       -5.25     98.77 o 
 -12  12   3     1102.56     1211.90    154.60 o 
 -11  12   3       53.39       53.41     60.89 o 
 -10  12   3      615.08      531.71     87.04 o 
  -9  12   3     2393.37     2369.63    114.81 o 
  -8  12   3       59.58       35.97     43.87 o 
  -7  12   3     1933.71     2035.81     97.42 o 
  -6  12   3     7551.73     7580.82    147.87 o 
  -5  12   3    21247.49    21307.83    255.23 o 
  -4  12   3      194.62       96.31     45.19 o 
  -3  12   3     5541.51     5416.56    118.49 o 
  -2  12   3    10312.42    10381.28    139.47 o 
  -1  12   3    21745.20    21187.20    226.01 o 
   0  12   3    44223.23    43533.11    333.63 o 
   1  12   3     6116.35     6167.39    146.49 o 
   2  12   3     2907.35     3049.17     97.95 o 
   3  12   3      408.25      422.54     42.19 o 
   4  12   3     9203.17     9048.54    163.36 o 
   5  12   3     1389.21     1477.94     72.06 o 
   6  12   3     4610.77     4891.22    123.07 o 
   7  12   3       83.35       73.17     42.60 o 
   8  12   3     1536.72     1346.03    107.84 o 
   9  12   3      820.18      809.99     98.92 o 
  10  12   3     1595.27     1589.77    104.87 o 
  11  12   3     2432.62     2601.11    271.74 o 
 -12  13   3      274.62      339.97     91.71 o 
 -11  13   3      324.61      180.22     76.91 o 
 -10  13   3        7.08       -2.13     63.38 o 
  -9  13   3     1209.14     1162.43    121.60 o 
  -8  13   3     1370.79     1337.09     90.63 o 
  -7  13   3      206.85      110.02     47.21 o 
  -6  13   3     1154.59     1158.68     70.98 o 
  -5  13   3     1533.15     1501.96    103.89 o 
  -4  13   3    16410.15    15920.04    260.92 o 
  -3  13   3    16488.02    16069.03    213.79 o 
  -2  13   3     2146.37     1986.74    153.68 o 
  -1  13   3      152.49      268.76     80.06 o 
   0  13   3     1554.57     1448.32     63.32 o 
   1  13   3    66249.24    66492.45    465.04 o 
   2  13   3      192.04      185.20     36.48 o 
   3  13   3     8739.40     8825.12    140.14 o 
   4  13   3      877.22      906.59     59.49 o 
   5  13   3      643.48      692.01     57.16 o 
   6  13   3     6480.69     6299.67    142.77 o 
   7  13   3     4556.22     4446.75    147.82 o 
   8  13   3     3690.63     3546.35    160.42 o 
   9  13   3      355.87      397.61     67.19 o 
  10  13   3     1121.15     1230.12     99.15 o 
  11  13   3      833.55      879.49    141.77 o 
 -11  14   3     2866.69     2443.32    225.41 o 
 -10  14   3       13.51      -16.19     61.31 o 
  -9  14   3     2070.67     2242.37    144.30 o 
  -8  14   3    10239.38    10790.05    274.86 o 
  -7  14   3     4527.68     4513.94    144.59 o 
  -6  14   3       31.65        8.48     36.24 o 
  -5  14   3      632.13      625.99     62.37 o 
  -4  14   3       37.77       28.13     36.37 o 
  -3  14   3     4217.28     4030.16    111.27 o 
  -2  14   3     3803.03     3816.51    108.53 o 
  -1  14   3    20697.40    20500.98    248.87 o 
   0  14   3      611.59      640.72     49.48 o 
   1  14   3     9883.30     9856.72    152.28 o 
   2  14   3      359.31      387.64     42.86 o 
   3  14   3      366.37      317.15     40.48 o 
   4  14   3     4651.61     4746.25    120.35 o 
   5  14   3     1694.07     1660.64     94.48 o 
   6  14   3        6.88       54.35     42.25 o 
   7  14   3     5502.06     5784.12    169.60 o 
   8  14   3     3136.49     3043.33    132.30 o 
   9  14   3       20.53       54.53     55.30 o 
  10  14   3     3030.91     3084.06    143.56 o 
 -10  15   3       11.88       -7.67     73.43 o 
  -9  15   3     1775.77     1974.12    138.01 o 
  -8  15   3      140.45      197.75     74.13 o 
  -7  15   3        5.27       64.91     64.40 o 
  -6  15   3      237.62      133.80     81.76 o 
  -5  15   3     3362.84     3382.36    110.58 o 
  -4  15   3     1340.10     1364.33     76.34 o 
  -3  15   3     3638.36     3845.99    113.52 o 
  -2  15   3     1333.41     1353.44     74.28 o 
  -1  15   3      693.83      610.14     56.26 o 
   0  15   3    25498.10    25401.46    288.70 o 
   1  15   3      419.23      377.91     44.12 o 
   2  15   3     7084.37     7361.10    135.15 o 
   3  15   3      667.58      641.09     51.92 o 
   4  15   3     3016.42     2927.15    100.35 o 
   5  15   3      408.23      414.18     54.87 o 
   6  15   3     1226.61     1433.61    111.05 o 
   7  15   3      161.71      212.87     58.81 o 
   8  15   3     3061.43     3114.53    135.71 o 
   9  15   3     3145.12     3251.60    141.68 o 
  10  15   3       20.00      -42.80     52.83 o 
 -10  16   3       17.27       -2.19     67.49 o 
  -9  16   3     2937.95     2878.92    165.45 o 
  -8  16   3     4134.78     4448.64    194.03 o 
  -7  16   3     6118.86     6022.75    235.53 o 
  -6  16   3     2142.83     2014.82    112.93 o 
  -5  16   3      498.34      523.17     70.90 o 
  -4  16   3     1767.20     1558.98     84.90 o 
  -3  16   3     1248.68     1263.80     77.58 o 
  -2  16   3      292.79      375.29     54.75 o 
  -1  16   3     4178.27     4281.76    120.51 o 
   0  16   3     1915.33     1869.52     86.00 o 
   1  16   3     5225.49     5231.18    119.27 o 
   2  16   3      109.13       65.13     36.62 o 
   3  16   3      136.18      109.73     39.02 o 
   4  16   3     1363.20     1390.19     87.33 o 
   5  16   3        1.05      -44.22     44.22 o 
   6  16   3       23.76       12.62     50.03 o 
   7  16   3     7492.13     7502.58    200.30 o 
   8  16   3     1638.27     1694.37    112.31 o 
   9  16   3      168.85      130.96     76.71 o 
  -9  17   3       27.28      -32.58     67.97 o 
  -8  17   3        4.87      153.61     78.21 o 
  -7  17   3        7.36       16.90     64.22 o 
  -6  17   3      430.45      374.01    141.95 o 
  -5  17   3      724.55      698.56     80.72 o 
  -4  17   3      724.68      747.81     82.30 o 
  -3  17   3        6.84        8.13     49.07 o 
  -2  17   3     1168.63     1314.89    114.84 o 
  -1  17   3     9367.61     9301.25    182.24 o 
   0  17   3     1433.88     1489.41     85.75 o 
   1  17   3     7909.21     8106.28    169.24 o 
   2  17   3      627.12      619.03     57.71 o 
   3  17   3      566.68      563.29     61.56 o 
   4  17   3     1955.49     1937.03    108.65 o 
   5  17   3      187.20      210.26     61.65 o 
   6  17   3     3096.94     3418.70    139.45 o 
   7  17   3     4075.38     4594.11    164.82 o 
   8  17   3     8734.85     8858.66    228.18 o 
  -8  18   3     1442.34     1310.21    125.40 o 
  -7  18   3       78.50      123.48     74.47 o 
  -6  18   3        0.19        7.76     63.24 o 
  -5  18   3     3278.57     3372.68    204.36 o 
  -4  18   3       80.90       -4.95     54.04 o 
  -3  18   3      310.32      264.21     65.74 o 
  -2  18   3     2173.35     2353.99    122.37 o 
  -1  18   3     8999.04     9579.13    192.42 o 
   0  18   3    19150.57    19246.01    272.81 o 
   1  18   3     7645.69     7270.62    167.33 o 
   2  18   3     1160.79     1059.36     78.66 o 
   3  18   3      540.30      455.72     72.85 o 
   4  18   3      215.38      159.27     61.46 o 
   5  18   3     2067.14     2235.28    122.65 o 
   6  18   3     3432.70     3238.91    209.03 o 
   7  18   3       87.08      154.18     67.00 o 
   8  18   3     2216.55     2144.04    181.97 o 
  -7  19   3      488.44      625.08    113.81 o 
  -6  19   3      853.26      805.23    105.84 o 
  -5  19   3     3220.91     3429.91    151.77 o 
  -4  19   3     1351.55     1582.11    108.92 o 
  -3  19   3       11.03      -33.74     68.12 o 
  -2  19   3      383.25      523.10     85.85 o 
  -1  19   3     3267.46     3237.86    140.67 o 
   0  19   3       52.59      237.47     58.71 o 
   1  19   3      738.70      650.63     70.68 o 
   2  19   3      364.24      280.61     76.70 o 
   3  19   3     4140.16     4082.39    230.77 o 
   4  19   3      158.87      270.15     70.07 o 
   5  19   3     3791.54     4230.12    159.40 o 
   6  19   3       79.54       86.44     59.04 o 
   7  19   3     4657.46     4596.22    172.69 o 
  -6  20   3     6662.97     6844.98    245.85 o 
  -5  20   3       17.33      116.90     77.08 o 
  -4  20   3     2505.45     2602.35    138.83 o 
  -3  20   3      488.39      528.36     81.59 o 
  -2  20   3      956.44     1085.82     99.63 o 
  -1  20   3     2486.63     2612.60    156.58 o 
   0  20   3     2810.69     3013.80    141.13 o 
   1  20   3      747.95      651.35     98.25 o 
   2  20   3      172.49       78.05     58.30 o 
   3  20   3     1691.97     1658.01    130.31 o 
   4  20   3      642.68      638.11    103.98 o 
   5  20   3      382.12      339.61     75.46 o 
  -5  21   3      839.75      787.54    114.31 o 
  -4  21   3      377.62      643.87    104.68 o 
  -3  21   3      112.85      103.05     65.42 o 
  -2  21   3      501.30      428.33    128.78 o 
  -1  21   3     5113.16     5271.13    182.10 o 
   0  21   3       71.75       16.27     71.74 o 
   1  21   3      872.99      713.13    173.26 o 
   2  21   3     1830.71     1947.79    216.58 o 
   3  21   3      760.71      581.08    123.18 o 
   4  21   3     2455.76     2342.22    158.47 o 
  -2  22   3        6.96        6.53     64.77 o 
  -1  22   3       83.96      139.64     80.84 o 
   0  22   3      165.38      180.46     86.87 o 
   1  22   3      801.61     1066.12    124.17 o 
   2  22   3     4894.09     4166.77    248.87 o 
 -14   0   4      130.90      -90.51     90.51 o 
 -12   0   4     1933.20     1869.41    144.37 o 
 -10   0   4    11606.14    11654.66    224.89 o 
  -8   0   4     3062.23     2894.47    116.27 o 
  -6   0   4   114466.41   115208.99    910.45 o 
  -4   0   4    62817.36    60498.11    500.77 o 
  -2   0   4    12693.55    12971.69    176.18 o 
   0   0   4    60177.40    61026.39    472.62 o 
   2   0   4     5367.17     5494.14     87.40 o 
   4   0   4    13058.59    14312.25    179.42 o 
   6   0   4        5.02       37.13     48.37 o 
   8   0   4    40849.41    41196.20    603.24 o 
  10   0   4     2646.25     2650.04    161.86 o 
  12   0   4     5364.31     4976.30    235.40 o 
 -14   1   4      211.25       29.09     77.72 o 
 -13   1   4     1765.63     1845.19    124.27 o 
 -12   1   4    11190.26    11678.62    222.89 o 
 -11   1   4    16789.31    16575.41    253.36 o 
 -10   1   4     1943.41     1888.48     68.24 o 
  -9   1   4       37.97      -24.72     24.99 o 
  -8   1   4     8536.65     8641.32    122.69 o 
  -7   1   4      316.40      366.36     30.04 o 
  -6   1   4    36140.59    37301.75    267.02 o 
  -5   1   4    35108.43    36317.50    250.25 o 
  -4   1   4    37874.77    38367.94    247.86 o 
  -3   1   4    17466.66    17235.06    129.89 o 
  -2   1   4    12036.19    11940.09    105.01 o 
  -1   1   4    62668.53    63784.20    381.68 o 
   0   1   4      529.15      613.87     34.88 o 
   1   1   4    16087.30    16380.90    121.82 o 
   2   1   4    15017.39    14952.01    148.90 o 
   3   1   4    24820.72    24129.69    197.82 o 
   4   1   4     1039.44      614.88     58.12 o 
   5   1   4       96.39      241.67     37.10 o 
   6   1   4    42604.55    43201.41    380.71 o 
   7   1   4    36173.60    35571.18    375.14 o 
   8   1   4    59539.09    59333.39    542.89 o 
   9   1   4    17154.49    17116.22    265.75 o 
  10   1   4     2572.58     2555.72    111.81 o 
  11   1   4     2674.42     2423.18    147.44 o 
  12   1   4       74.54       43.62     55.45 o 
  13   1   4       39.41       32.03     53.74 o 
 -14   2   4      794.35      763.98     97.65 o 
 -13   2   4       28.04      131.43     64.22 o 
 -12   2   4    10495.78    10628.47    256.69 o 
 -11   2   4     5159.32     5014.53    125.77 o 
 -10   2   4    10553.22    10867.45    154.06 o 
  -9   2   4       66.68       13.37     26.59 o 
  -8   2   4     3671.08     3581.98     80.01 o 
  -7   2   4     2518.82     2469.44     62.06 o 
  -6   2   4     1434.37     1435.46     48.03 o 
  -5   2   4   178026.81   181193.22    940.73 o 
  -4   2   4     3447.51     3517.82     56.21 o 
  -3   2   4     3822.56     4063.83     53.08 o 
  -2   2   4    12638.22    12977.02    136.21 o 
  -1   2   4    30804.04    31140.74    245.39 o 
   0   2   4    70777.97    71364.89    427.67 o 
   1   2   4    11845.36    12568.77    111.68 o 
   2   2   4     2411.63     2421.17     42.40 o 
   3   2   4     2237.32     2519.54     64.39 o 
   4   2   4     4110.44     4297.53     79.19 o 
   5   2   4     6509.52     6812.69    106.71 o 
   6   2   4     3540.65     3536.05     82.10 o 
   7   2   4      986.76     1007.20     52.75 o 
   8   2   4     8896.79     8618.28    177.47 o 
   9   2   4     7617.48     7913.20    178.54 o 
  10   2   4     2267.69     1953.72    112.91 o 
  11   2   4     2020.48     1955.85    109.00 o 
  12   2   4        0.19      -14.81     48.68 o 
  13   2   4       18.19      -26.78     47.47 o 
 -14   3   4      857.01      747.55    101.14 o 
 -13   3   4      121.94      153.33     69.66 o 
 -12   3   4     4138.96     4366.48    170.27 o 
 -11   3   4     4014.74     3998.59    130.77 o 
 -10   3   4     8566.61     8449.27    149.21 o 
  -9   3   4     2968.44     3073.32     79.47 o 
  -8   3   4     5580.73     5792.06    100.01 o 
  -7   3   4     1029.76     1130.70     71.21 o 
  -6   3   4    13681.69    13472.36    138.02 o 
  -5   3   4   103062.73   103800.84    577.13 o 
  -4   3   4   140568.30   137735.56    788.24 o 
  -3   3   4    33558.35    31419.90    392.34 o 
  -2   3   4     1192.46     1430.22     83.05 o 
  -1   3   4     1077.37     1036.13     29.06 o 
   0   3   4    50480.80    51773.63    322.87 o 
   1   3   4    42108.73    41735.98    353.20 o 
   2   3   4      768.26      646.16     24.67 o 
   3   3   4      805.72      912.51     38.12 o 
   4   3   4     6834.19     6914.69    103.78 o 
   5   3   4     2523.61     2456.50     65.99 o 
   6   3   4      159.67      184.14     39.75 o 
   7   3   4     2954.50     2996.16     83.43 o 
   8   3   4     7398.98     7307.13    161.44 o 
   9   3   4        7.58        0.41     41.06 o 
  10   3   4     2002.85     1960.60    103.79 o 
  11   3   4       21.40      -41.36     41.36 o 
  12   3   4      448.25      431.25     83.05 o 
  13   3   4     1545.29     1445.42    108.67 o 
 -14   4   4      171.41      151.48     76.71 o 
 -13   4   4    11044.56    11672.97    284.67 o 
 -12   4   4        5.69        0.70     53.74 o 
 -11   4   4     6001.39     5714.56    156.38 o 
 -10   4   4     2669.95     2721.19    104.87 o 
  -9   4   4     4133.53     4162.58     90.87 o 
  -8   4   4      162.52      167.20     44.82 o 
  -7   4   4     2442.95     2418.10     82.40 o 
  -6   4   4    64724.84    66552.32    414.11 o 
  -5   4   4       97.21      127.98     24.58 o 
  -4   4   4    60122.29    65231.00    431.51 o 
  -3   4   4      904.36      972.01     59.90 o 
  -2   4   4    42777.37    42368.61    335.96 o 
  -1   4   4     4308.30     4179.55     60.13 o 
   0   4   4    13362.36    12729.50    105.85 o 
   1   4   4    20969.37    21794.08    173.00 o 
   2   4   4    20415.45    19558.80    210.34 o 
   3   4   4     9219.00     9053.79    117.28 o 
   4   4   4     3555.63     3739.75     79.18 o 
   5   4   4    11111.06    11368.46    149.96 o 
   6   4   4     6201.44     6286.27    114.83 o 
   7   4   4    22882.68    22241.02    242.34 o 
   8   4   4       12.65       10.24     43.86 o 
   9   4   4      139.18      119.42     45.40 o 
  10   4   4     3287.16     3238.41    127.53 o 
  11   4   4       62.06       -9.42     45.82 o 
  12   4   4       60.74      -38.27     57.86 o 
  13   4   4        3.80      -33.94     53.24 o 
 -14   5   4      101.85      193.45     80.46 o 
 -13   5   4      403.13      381.66     82.33 o 
 -12   5   4        9.20        5.09     57.16 o 
 -11   5   4       16.62      -53.10     58.79 o 
 -10   5   4      920.51     1021.12     79.43 o 
  -9   5   4      320.17      295.86     40.88 o 
  -8   5   4      201.90      184.22     30.65 o 
  -7   5   4    13629.02    13895.63    151.06 o 
  -6   5   4     3622.55     3898.24     71.46 o 
  -5   5   4    27412.49    26721.34    203.24 o 
  -4   5   4     1055.82      757.27     45.65 o 
  -3   5   4    10533.21     9207.40    133.21 o 
  -2   5   4     4732.23     4108.94     64.40 o 
  -1   5   4      518.07      494.81     20.42 o 
   0   5   4    29480.63    28473.47    194.98 o 
   1   5   4     5833.91     5215.35     70.18 o 
   2   5   4   105982.78   104056.11    951.53 o 
   3   5   4    22203.83    21602.63    251.74 o 
   4   5   4    30357.31    31123.28    383.37 o 
   5   5   4      216.32      240.41     33.83 o 
   6   5   4    11279.35    11234.12    160.44 o 
   7   5   4      230.10      246.48     38.87 o 
   8   5   4     3797.10     3834.33    120.85 o 
   9   5   4     5503.86     5766.44    171.70 o 
  10   5   4      435.56      452.30     85.85 o 
  11   5   4      773.90      795.91     80.17 o 
  12   5   4      228.12       47.41     85.85 o 
  13   5   4       26.13       -6.09     73.72 o 
 -14   6   4     8149.01     8401.43    256.87 o 
 -13   6   4       46.23      191.76     72.10 o 
 -12   6   4     1232.07     1165.80     91.20 o 
 -11   6   4      879.08      776.84     77.48 o 
 -10   6   4     6686.75     6685.96    165.46 o 
  -9   6   4     2440.96     2403.06     84.45 o 
  -8   6   4     7125.95     7390.30    134.27 o 
  -7   6   4      228.81      202.73     35.15 o 
  -6   6   4     6941.00     7222.19     98.00 o 
  -5   6   4     7425.41     8345.46    108.74 o 
  -4   6   4      501.44      569.53     34.60 o 
  -3   6   4      403.81      766.40     47.55 o 
  -2   6   4    18105.95    19342.37    208.03 o 
  -1   6   4      123.27      142.21     26.02 o 
   0   6   4      373.23      442.10     43.26 o 
   1   6   4    62612.65    62003.75    443.70 o 
   2   6   4    51218.87    50789.37    451.05 o 
   3   6   4    16393.63    16872.78    215.68 o 
   4   6   4        4.31       76.52     36.75 o 
   5   6   4    12319.94    12904.15    170.47 o 
   6   6   4    58067.07    58182.23    758.55 o 
   7   6   4    12683.87    12531.50    181.25 o 
   8   6   4     1812.07     1713.13     79.54 o 
   9   6   4     1787.00     1847.13    115.71 o 
  10   6   4     7152.18     7162.67    185.60 o 
  11   6   4     1048.87     1103.11     90.11 o 
  12   6   4        1.19      -49.46     49.46 o 
  13   6   4     1901.96     1806.40    121.36 o 
 -13   7   4       57.36       88.76     67.45 o 
 -12   7   4      304.23      228.43     70.92 o 
 -11   7   4        1.72       21.61     57.86 o 
 -10   7   4    10623.12    11251.90    216.93 o 
  -9   7   4      364.98      402.12     54.76 o 
  -8   7   4     2279.47     2360.72     81.00 o 
  -7   7   4     9155.32     8977.94    146.98 o 
  -6   7   4    29548.89    28822.05    271.89 o 
  -5   7   4     2235.76     2176.95     59.48 o 
  -4   7   4      105.20      183.08     25.04 o 
  -3   7   4     4091.71     4078.36     78.01 o 
  -2   7   4     5504.55     5405.58     70.51 o 
  -1   7   4    11673.29    11607.04    159.24 o 
   0   7   4    14355.09    15171.92    149.68 o 
   1   7   4    33278.86    32267.65    235.41 o 
   2   7   4   100041.00   100938.88    865.60 o 
   3   7   4   117571.92   120458.72   1060.49 o 
   4   7   4    15285.75    15833.71    156.31 o 
   5   7   4      775.36      839.29     58.95 o 
   6   7   4      659.09      601.11     56.22 o 
   7   7   4     4072.64     3955.52    105.55 o 
   8   7   4     6040.62     6234.10    135.91 o 
   9   7   4      147.13      278.03     58.81 o 
  10   7   4    14027.91    13783.09    258.39 o 
  11   7   4     2024.09     1790.40    107.38 o 
  12   7   4      761.44      829.33     87.69 o 
 -13   8   4     4509.30     4984.54    246.36 o 
 -12   8   4      587.73      571.86     88.29 o 
 -11   8   4    11272.63    11364.66    263.15 o 
 -10   8   4     4317.05     4544.02    185.70 o 
  -9   8   4    11847.53    12143.38    219.55 o 
  -8   8   4      679.90      708.54     52.31 o 
  -7   8   4     6780.79     6763.64    129.19 o 
  -6   8   4    24474.10    25356.35    310.31 o 
  -5   8   4      116.38      147.56     34.53 o 
  -4   8   4      323.68      346.47     31.38 o 
  -3   8   4     9252.55     9613.52    128.91 o 
  -2   8   4    18645.76    18571.23    171.36 o 
  -1   8   4    18133.62    18554.58    162.06 o 
   0   8   4    36956.24    36362.09    260.43 o 
   1   8   4    33736.68    33563.54    250.42 o 
   2   8   4       12.03       53.26     30.36 o 
   3   8   4    70722.00    70370.82    718.49 o 
   4   8   4      400.65      340.23     30.61 o 
   5   8   4    24168.13    24586.49    323.19 o 
   6   8   4    15565.09    15792.34    296.13 o 
   7   8   4      935.94      927.20     58.99 o 
   8   8   4       93.67       84.51     37.45 o 
   9   8   4    16745.74    17012.41    278.99 o 
  10   8   4      409.05      442.59     70.24 o 
  11   8   4       39.84      -45.27     45.27 o 
  12   8   4        7.40      -33.09     51.84 o 
 -13   9   4       42.80       68.53     91.09 o 
 -12   9   4     1260.44     1199.15    114.18 o 
 -11   9   4     3245.15     3057.41    153.88 o 
 -10   9   4        2.21      112.76     53.24 o 
  -9   9   4    11839.50    11949.27    295.82 o 
  -8   9   4     2822.24     2897.73     92.82 o 
  -7   9   4     9614.50     9282.71    166.67 o 
  -6   9   4    13555.42    13606.67    183.90 o 
  -5   9   4    19036.14    18211.34    260.66 o 
  -4   9   4     2571.70     2552.65    103.33 o 
  -3   9   4      143.81      173.87     36.14 o 
  -2   9   4    17726.96    17330.57    161.16 o 
  -1   9   4     1254.22     1124.72     42.65 o 
   0   9   4    11882.46    11588.96    130.55 o 
   1   9   4     7433.47     7744.80    108.17 o 
   2   9   4      262.29      347.57     30.37 o 
   3   9   4     8389.43     8542.46    119.09 o 
   4   9   4     9793.45    10098.48    133.72 o 
   5   9   4     2151.31     2166.62     79.60 o 
   6   9   4     2428.87     2164.19     82.39 o 
   7   9   4      136.32       90.54     54.12 o 
   8   9   4     1563.57     1487.49     91.41 o 
   9   9   4    13713.32    13321.54    217.84 o 
  10   9   4     5696.02     6069.39    176.25 o 
  11   9   4       24.47       50.12     48.83 o 
  12   9   4        2.48      -54.34     62.67 o 
 -13  10   4       13.97       -6.47     86.86 o 
 -12  10   4      437.37      369.63     85.20 o 
 -11  10   4     2576.65     2824.95    155.50 o 
 -10  10   4    11023.10    11072.27    348.35 o 
  -9  10   4     1960.08     1792.36     97.42 o 
  -8  10   4        5.67       74.05     35.01 o 
  -7  10   4     3414.59     3435.65    118.58 o 
  -6  10   4       84.80      139.72     43.84 o 
  -5  10   4     4313.53     4262.39    114.94 o 
  -4  10   4     2408.42     2215.20     73.23 o 
  -3  10   4    51608.95    50901.47    548.99 o 
  -2  10   4    26314.00    26036.17    217.89 o 
  -1  10   4    63948.26    62826.13    409.95 o 
   0  10   4      437.58      478.74     34.09 o 
   1  10   4     4680.62     4991.22     90.29 o 
   2  10   4    12023.72    11517.80    179.26 o 
   3  10   4     9823.67    10131.81    136.27 o 
   4  10   4    27814.95    26809.80    444.67 o 
   5  10   4      160.94      187.27     62.09 o 
   6  10   4        3.62        5.81     33.14 o 
   7  10   4       28.44       68.09     35.78 o 
   8  10   4     7381.30     7322.27    189.15 o 
   9  10   4      457.40      574.00     63.28 o 
  10  10   4      361.36      340.16     81.44 o 
  11  10   4       45.43       30.69     65.43 o 
  12  10   4      257.32      334.13     92.85 o 
 -12  11   4       76.18      -12.88     61.31 o 
 -11  11   4      420.38      448.35     87.04 o 
 -10  11   4     1749.38     1690.05    123.18 o 
  -9  11   4      988.96      949.24     98.25 o 
  -8  11   4      239.49      202.84     49.02 o 
  -7  11   4     1500.93     1516.23     82.03 o 
  -6  11   4     2777.24     2890.77    108.94 o 
  -5  11   4      767.85      783.03     55.29 o 
  -4  11   4      662.84      648.25     76.52 o 
  -3  11   4     3994.44     3779.74     95.77 o 
  -2  11   4    10806.31    10692.73    134.44 o 
  -1  11   4    28248.78    28102.83    240.00 o 
   0  11   4    32657.05    32260.09    266.14 o 
   1  11   4    36208.59    36238.79    376.55 o 
   2  11   4     3077.88     3128.38     80.36 o 
   3  11   4    13525.70    13598.42    167.75 o 
   4  11   4     1777.92     1687.82     73.46 o 
   5  11   4     7939.79     8060.50    213.84 o 
   6  11   4      347.51      407.73     49.89 o 
   7  11   4     6720.04     6722.64    147.76 o 
   8  11   4     1208.59     1155.31     93.55 o 
   9  11   4     3202.00     3304.23    117.86 o 
  10  11   4        9.24      -41.29     66.12 o 
  11  11   4     1628.70     1546.10    131.74 o 
 -12  12   4      301.17      264.42    143.40 o 
 -11  12   4      300.45      396.17     84.55 o 
 -10  12   4     1869.67     1649.17    126.47 o 
  -9  12   4     1580.67     1371.82    114.18 o 
  -8  12   4     5877.41     5734.03    190.29 o 
  -7  12   4      838.98      773.85     68.31 o 
  -6  12   4     1860.00     1837.38     80.33 o 
  -5  12   4      516.90      522.73     76.38 o 
  -4  12   4     1395.10     1421.70     68.14 o 
  -3  12   4    21800.90    21606.19    250.15 o 
  -2  12   4   102832.52   100279.81    845.84 o 
  -1  12   4        4.94       32.95     28.94 o 
   0  12   4     2201.96     2122.88     69.85 o 
   1  12   4    13625.78    13245.31    177.33 o 
   2  12   4     6301.03     6001.91    111.87 o 
   3  12   4    14962.40    14690.06    179.88 o 
   4  12   4     5320.28     5211.12    159.03 o 
   5  12   4    21388.32    21560.93    260.16 o 
   6  12   4     2985.04     3023.58    135.13 o 
   7  12   4     6296.95     6154.43    145.79 o 
   8  12   4      513.89      476.84     66.08 o 
   9  12   4       15.67      -43.72     43.72 o 
  10  12   4     1062.20     1242.80    114.92 o 
  11  12   4     2326.81     2209.19    150.52 o 
 -12  13   4       60.52       75.67     75.48 o 
 -11  13   4        2.53       14.95     63.24 o 
 -10  13   4     3203.84     3268.25    166.70 o 
  -9  13   4       24.11       68.96     67.19 o 
  -8  13   4     6976.34     6947.04    218.71 o 
  -7  13   4        9.45      -18.57     39.92 o 
  -6  13   4       36.60       43.46     40.86 o 
  -5  13   4      507.99      501.82     73.46 o 
  -4  13   4       22.81        4.56     31.79 o 
  -3  13   4      224.40      212.11     44.09 o 
  -2  13   4     6691.01     6632.19    135.19 o 
  -1  13   4    55899.21    55217.82    453.02 o 
   0  13   4     3350.61     3357.89     88.46 o 
   1  13   4    11252.73    11481.88    158.49 o 
   2  13   4    19042.32    18888.69    345.60 o 
   3  13   4       31.63       47.86     30.83 o 
   4  13   4     7328.75     7283.21    146.19 o 
   5  13   4       33.57       98.58     39.21 o 
   6  13   4     5144.34     4990.71    131.28 o 
   7  13   4      462.82      518.02     59.49 o 
   8  13   4      353.93      314.23    106.07 o 
   9  13   4      305.81      205.54     62.39 o 
  10  13   4     2596.30     2346.85    152.95 o 
 -11  14   4       48.23       54.15     69.66 o 
 -10  14   4     5386.90     5128.68    206.39 o 
  -9  14   4     5454.41     5459.47    335.92 o 
  -8  14   4    17472.18    17426.61    355.76 o 
  -7  14   4    11276.20    12060.84    244.49 o 
  -6  14   4     1091.06     1089.44     83.01 o 
  -5  14   4     1476.93     1358.89     87.19 o 
  -4  14   4       13.64       22.96     35.94 o 
  -3  14   4     3013.63     2915.63     96.00 o 
  -2  14   4     2746.19     2674.28     92.02 o 
  -1  14   4     5378.53     5420.70    124.83 o 
   0  14   4     3252.34     3120.18    112.75 o 
   1  14   4     1144.60     1160.58     59.58 o 
   2  14   4      623.12      714.95     50.98 o 
   3  14   4       72.61       85.07     32.26 o 
   4  14   4     7446.91     7734.74    154.74 o 
   5  14   4     3587.15     3603.63    112.58 o 
   6  14   4     3808.07     4172.92    123.53 o 
   7  14   4       21.04      -20.63     49.24 o 
   8  14   4      155.41      100.39     56.22 o 
   9  14   4      488.52      471.47     75.91 o 
  10  14   4     3295.53     3474.15    152.91 o 
 -10  15   4      305.35      471.27     95.76 o 
  -9  15   4    14325.14    13742.03    474.74 o 
  -8  15   4       33.83      285.61     81.44 o 
  -7  15   4     4635.77     4639.75    187.55 o 
  -6  15   4     2023.57     2022.83    111.49 o 
  -5  15   4       50.78       63.29     51.12 o 
  -4  15   4      706.98      702.47     73.50 o 
  -3  15   4      237.99      208.06     52.97 o 
  -2  15   4      157.13       68.61     38.54 o 
  -1  15   4     1628.93     1825.32    103.01 o 
   0  15   4      179.42      231.52     46.67 o 
   1  15   4     6980.96     7060.26    143.60 o 
   2  15   4      877.87      937.74     57.58 o 
   3  15   4     2535.02     2662.36     96.61 o 
   4  15   4      227.86      215.18     47.32 o 
   5  15   4    10665.41    10990.67    255.32 o 
   6  15   4      206.06      271.57     60.44 o 
   7  15   4     1719.25     1563.26    104.15 o 
   8  15   4       88.52      -12.05     52.68 o 
   9  15   4      213.83       95.63     60.91 o 
 -10  16   4        1.14       49.92     74.47 o 
  -9  16   4    10845.93    11022.48    302.16 o 
  -8  16   4     9368.36     9725.98    277.40 o 
  -7  16   4     7806.25     7910.13    445.72 o 
  -6  16   4     1754.07     1718.71    109.07 o 
  -5  16   4       16.74        2.15     49.07 o 
  -4  16   4     1970.59     2159.06    153.04 o 
  -3  16   4      258.10      181.86     57.75 o 
  -2  16   4      276.50      315.72     61.16 o 
  -1  16   4      184.06      207.84     46.40 o 
   0  16   4     7900.27     7939.46    161.68 o 
   1  16   4     1848.01     1844.85     99.14 o 
   2  16   4       17.42      -22.36     33.43 o 
   3  16   4      162.41      104.38     44.36 o 
   4  16   4     2172.54     2121.35     93.95 o 
   5  16   4        4.42        7.86     42.01 o 
   6  16   4        1.16       32.13     52.48 o 
   7  16   4      190.27      195.29     72.40 o 
   8  16   4     3277.13     3329.69    147.66 o 
   9  16   4      229.15      233.84     83.13 o 
  -9  17   4       50.62      156.71     77.90 o 
  -8  17   4     7011.01     7211.36    287.11 o 
  -7  17   4     2843.34     2818.85    163.90 o 
  -6  17   4      906.01      887.30     89.49 o 
  -5  17   4       44.99      -13.16     54.38 o 
  -4  17   4      249.25      237.05     65.29 o 
  -3  17   4      549.74      705.00     77.90 o 
  -2  17   4       32.04      -49.47     49.47 o 
  -1  17   4    20149.10    20140.78    315.84 o 
   0  17   4        1.19       31.21     43.31 o 
   1  17   4     4661.08     4530.54    130.32 o 
   2  17   4      825.64      715.44     66.74 o 
   3  17   4     1877.17     1802.41     91.00 o 
   4  17   4     9004.07     9134.45    196.63 o 
   5  17   4      328.73      344.98     69.46 o 
   6  17   4       42.81       43.25     56.22 o 
   7  17   4        7.82      126.74     63.61 o 
   8  17   4      762.74      859.73     93.19 o 
  -8  18   4     2317.26     2346.79    160.42 o 
  -7  18   4      187.75       57.95     97.47 o 
  -6  18   4       35.97       12.43     65.43 o 
  -5  18   4     1506.74     1534.71    114.78 o 
  -4  18   4       22.99      -48.77     48.77 o 
  -3  18   4      541.27      411.16     73.40 o 
  -2  18   4     5980.30     5934.23    178.53 o 
  -1  18   4     1457.12     1370.48    100.13 o 
   0  18   4     3291.38     3267.03    138.46 o 
   1  18   4     3520.18     3584.31    142.12 o 
   2  18   4      390.20      334.36     60.71 o 
   3  18   4     6956.83     7171.68    188.58 o 
   4  18   4     3781.30     3920.87    150.41 o 
   5  18   4     5498.27     5788.77    180.78 o 
   6  18   4      105.51      138.87     61.42 o 
   7  18   4     2137.34     2028.98    124.69 o 
  -7  19   4       10.61      -39.21     71.23 o 
  -6  19   4      641.33      716.39    103.98 o 
  -5  19   4       68.62       68.16     60.07 o 
  -4  19   4     3589.52     3735.72    153.42 o 
  -3  19   4      189.25       91.06     57.67 o 
  -2  19   4     4086.27     4095.18    156.00 o 
  -1  19   4     4875.17     5138.23    173.01 o 
   0  19   4     9865.92    10268.28    235.41 o 
   1  19   4      305.37      265.90     82.12 o 
   2  19   4      638.99      612.32     91.45 o 
   3  19   4       28.26       83.55     73.91 o 
   4  19   4     1257.15     1313.44    231.86 o 
   5  19   4      882.79     1001.82     96.44 o 
   6  19   4      144.31      147.74     66.68 o 
  -6  20   4     1768.97     2036.70    149.21 o 
  -5  20   4        1.39      -10.77     58.38 o 
  -4  20   4       31.74       55.26     59.04 o 
  -3  20   4     3468.69     3622.67    213.70 o 
  -2  20   4      116.44      161.63     65.69 o 
  -1  20   4    11935.93    12458.29    314.52 o 
   0  20   4     1909.90     1880.64    118.34 o 
   1  20   4     1285.01     1264.02    103.37 o 
   2  20   4      176.98      242.15    100.26 o 
   3  20   4     1939.32     1957.20    178.12 o 
   4  20   4     6032.52     6336.15    288.98 o 
   5  20   4      139.50      135.17    261.84 o 
  -5  21   4       96.42      125.07     72.46 o 
  -4  21   4        0.80      -12.59     62.05 o 
  -3  21   4     1717.43     1834.16    122.07 o 
  -2  21   4     1429.58     1656.20    181.36 o 
  -1  21   4      844.85      864.55     97.02 o 
   0  21   4     1545.51     1672.69    118.37 o 
   1  21   4       48.00       10.55     87.82 o 
   2  21   4      347.08      400.08    116.51 o 
   3  21   4      998.11     1007.73    148.70 o 
  -2  22   4     5202.48     5415.67    195.25 o 
  -1  22   4      317.46      257.85     80.86 o 
   0  22   4     4314.02     4967.57    217.10 o 
   1  22   4      446.82      449.45    123.18 o 
 -13   0   5     3473.52     3620.51    297.40 o 
 -11   0   5     2466.17     2569.79    224.80 o 
  -9   0   5      139.97       92.67     41.06 o 
  -7   0   5    11631.67    12146.47    197.32 o 
  -5   0   5    17464.16    16641.22    326.06 o 
  -3   0   5     3022.69     3130.75     66.57 o 
  -1   0   5   221705.75   218718.98   1538.57 o 
   1   0   5    39672.73    40028.71    349.30 o 
   3   0   5    78110.30    83037.53    836.56 o 
   5   0   5     5622.68     6235.69    278.10 o 
   7   0   5      246.62      247.54     63.51 o 
   9   0   5     7255.89     7072.13    244.55 o 
  11   0   5      375.07      286.05     93.63 o 
  13   0   5      778.01      931.08    148.70 o 
 -14   1   5      642.52      583.66    118.86 o 
 -13   1   5     4444.09     4538.61    178.12 o 
 -12   1   5     4747.59     5025.80    179.67 o 
 -11   1   5     8620.10     9049.66    164.11 o 
 -10   1   5      465.26      521.88     43.98 o 
  -9   1   5     9003.12     9192.38    134.32 o 
  -8   1   5    23018.65    23330.21    216.89 o 
  -7   1   5     3597.23     3573.41     75.30 o 
  -6   1   5     1813.46     1736.35     51.01 o 
  -5   1   5    73443.48    75312.74    442.44 o 
  -4   1   5     7633.98     7739.94     87.00 o 
  -3   1   5     3213.39     3572.52     56.46 o 
  -2   1   5     1099.37     1241.20     32.92 o 
  -1   1   5    19371.14    19314.41    153.35 o 
   0   1   5    25730.68    24776.40    186.71 o 
   1   1   5      509.01      498.81     22.32 o 
   2   1   5       11.53       21.87      9.89 o 
   3   1   5     3844.24     3918.64     73.25 o 
   4   1   5      765.60      694.12     29.12 o 
   5   1   5      228.99      240.26     45.57 o 
   6   1   5     6709.99     7046.14    141.31 o 
   7   1   5    13629.29    13574.92    214.88 o 
   8   1   5    62877.92    61960.21    568.87 o 
   9   1   5    21510.99    21923.63    311.10 o 
  10   1   5     4400.86     4120.79    139.73 o 
  11   1   5     5874.02     5917.21    216.50 o 
  12   1   5     5095.00     5344.99    178.28 o 
  13   1   5     1152.63      978.11     99.97 o 
 -14   2   5       60.54       46.33     96.98 o 
 -13   2   5     8501.57     8705.03    288.69 o 
 -12   2   5     3651.42     3760.78    157.81 o 
 -11   2   5     7136.01     7137.09    169.98 o 
 -10   2   5      584.29      623.04     46.05 o 
  -9   2   5     3081.96     2928.99     78.19 o 
  -8   2   5     1495.05     1347.06     54.65 o 
  -7   2   5    44164.00    45799.85    324.02 o 
  -6   2   5    17907.71    19354.99    174.23 o 
  -5   2   5    87535.68    89272.70    533.45 o 
  -4   2   5    16934.18    17019.31    139.59 o 
  -3   2   5    15637.46    15639.84    122.68 o 
  -2   2   5    93350.23    91914.63    636.06 o 
  -1   2   5     1126.79     1143.60     45.73 o 
   0   2   5    53167.10    52775.99    305.01 o 
   1   2   5     2426.90     2338.44     47.03 o 
   2   2   5     6123.22     6409.00     75.84 o 
   3   2   5     4385.06     4644.73     68.32 o 
   4   2   5    36923.72    38598.03    301.37 o 
   5   2   5      632.90      679.67     39.09 o 
   6   2   5      855.32      790.21     46.35 o 
   7   2   5     9573.44     9399.84    183.83 o 
   8   2   5      433.35      481.82     61.59 o 
   9   2   5     1116.67     1095.37    117.44 o 
  10   2   5     4328.10     4460.92    145.31 o 
  11   2   5       29.97      121.97     55.88 o 
  12   2   5     1156.55     1161.46    108.25 o 
  13   2   5      653.66      713.77     88.71 o 
 -14   3   5      151.65      215.68     85.89 o 
 -13   3   5     3375.39     3556.98    250.18 o 
 -12   3   5     2710.93     2751.87    167.08 o 
 -11   3   5      328.30      410.38     61.94 o 
 -10   3   5      102.43      112.55     36.65 o 
  -9   3   5     2425.41     2373.42     71.60 o 
  -8   3   5     3408.15     3239.48     77.79 o 
  -7   3   5     8025.89     7829.86    108.97 o 
  -6   3   5    50285.33    52620.89    346.12 o 
  -5   3   5    51718.21    52902.67    334.07 o 
  -4   3   5    38930.36    38749.29    272.27 o 
  -3   3   5    45410.47    44857.22    306.87 o 
  -2   3   5    19834.07    20118.06    162.53 o 
  -1   3   5    33067.47    30915.15    271.39 o 
   0   3   5    63986.63    62164.85    354.17 o 
   1   3   5    67560.45    68489.23    578.76 o 
   2   3   5    15676.05    15611.64    147.19 o 
   3   3   5     5286.95     5462.17     71.15 o 
   4   3   5     4679.26     4816.66     89.46 o 
   5   3   5     1213.86     1152.59     51.22 o 
   6   3   5      299.66      266.37     35.04 o 
   7   3   5     1466.61     1606.02     80.51 o 
   8   3   5     3308.25     3466.30    119.54 o 
   9   3   5     7386.94     6915.26    169.64 o 
  10   3   5      163.18      179.82     53.95 o 
  11   3   5     1569.87     1639.26    104.87 o 
  12   3   5      239.43      238.68     96.12 o 
  13   3   5     1316.74     1316.90    108.11 o 
 -14   4   5     5626.92     6060.67    218.40 o 
 -13   4   5        0.02      142.02     66.36 o 
 -12   4   5    12076.51    12265.95    246.36 o 
 -11   4   5     1798.81     1759.94     96.06 o 
 -10   4   5       10.87       23.45     46.95 o 
  -9   4   5      159.79      163.78     36.06 o 
  -8   4   5    12535.72    12830.55    152.34 o 
  -7   4   5     1971.12     2181.84     59.77 o 
  -6   4   5    23356.42    23674.51    196.09 o 
  -5   4   5    14748.95    15626.28    140.34 o 
  -4   4   5    44908.71    44180.08    320.49 o 
  -3   4   5    31887.18    31859.86    338.58 o 
  -2   4   5    15451.28    15855.49    174.34 o 
  -1   4   5    44116.79    44317.24    303.36 o 
   0   4   5     1679.59     1630.91     37.39 o 
   1   4   5    84559.76    84200.12    993.17 o 
   2   4   5      997.11     1018.29     34.70 o 
   3   4   5       93.44       85.26     16.05 o 
   4   4   5      116.17      140.50     24.17 o 
   5   4   5     9187.15     8405.35    130.14 o 
   6   4   5    19227.33    18605.75    214.16 o 
   7   4   5       80.28       55.92     31.65 o 
   8   4   5      409.90      440.04     67.19 o 
   9   4   5     2790.33     2864.36    114.66 o 
  10   4   5     7031.65     6735.84    178.45 o 
  11   4   5      208.04      237.27     63.42 o 
  12   4   5       41.89      -46.41     46.41 o 
  13   4   5      783.70      781.45    135.07 o 
 -14   5   5     8199.26     8767.90    329.73 o 
 -13   5   5     2439.09     2512.66    154.45 o 
 -12   5   5     2503.33     2638.73    120.92 o 
 -11   5   5     2830.07     2640.44    115.47 o 
 -10   5   5      230.29      143.42     46.65 o 
  -9   5   5     1312.09     1428.28     84.10 o 
  -8   5   5     2330.99     2351.85     79.51 o 
  -7   5   5      959.88      904.89     52.09 o 
  -6   5   5      201.51      276.63     27.75 o 
  -5   5   5    10588.15    10838.26    110.59 o 
  -4   5   5    44625.75    43901.76    324.90 o 
  -3   5   5       49.89       49.63     15.30 o 
  -2   5   5    18285.07    18640.09    201.86 o 
  -1   5   5     1123.03      876.15     40.42 o 
   0   5   5    72875.01    73147.96    416.98 o 
   1   5   5    85784.98    84854.50    492.01 o 
   2   5   5      192.25      156.09     28.22 o 
   3   5   5     9468.36     9318.09    114.15 o 
   4   5   5      253.30      221.06     29.24 o 
   5   5   5    16285.50    16628.72    217.88 o 
   6   5   5    20478.26    20006.69    227.87 o 
   7   5   5    20090.63    19904.59    257.78 o 
   8   5   5     2276.98     2256.14    130.64 o 
   9   5   5     3849.49     3868.40    133.08 o 
  10   5   5     3461.02     3550.72    137.36 o 
  11   5   5       40.09      -47.78     47.78 o 
  12   5   5        2.41      -60.66     60.66 o 
 -14   6   5      541.28      582.63    122.42 o 
 -13   6   5     7846.90     8359.19    308.56 o 
 -12   6   5      320.61      402.68     67.42 o 
 -11   6   5     2109.34     2012.38    105.44 o 
 -10   6   5      173.48      165.28     52.97 o 
  -9   6   5    14812.12    14772.57    202.94 o 
  -8   6   5      809.50      797.67     53.02 o 
  -7   6   5     9619.99     9456.26    147.24 o 
  -6   6   5     6388.17     6248.98    111.93 o 
  -5   6   5       49.23       63.85     22.15 o 
  -4   6   5      213.68      216.91     25.34 o 
  -3   6   5    19813.34    20718.56    189.14 o 
  -2   6   5    12471.41    13040.72    134.70 o 
  -1   6   5     3782.21     4197.68     59.63 o 
   0   6   5    28059.58    26894.91    247.65 o 
   1   6   5       13.32       43.92     31.12 o 
   2   6   5    78263.09    79195.22    468.18 o 
   3   6   5     5058.86     5584.89     88.03 o 
   4   6   5     4723.59     4528.91    106.53 o 
   5   6   5    27082.39    26401.17    315.77 o 
   6   6   5     6121.40     6153.75    125.76 o 
   7   6   5    14292.49    14754.41    204.09 o 
   8   6   5      317.59      346.76     83.99 o 
   9   6   5    29160.42    28851.81    492.47 o 
  10   6   5     6279.59     6284.52    177.35 o 
  11   6   5     2368.25     2409.58    124.12 o 
  12   6   5      610.38      554.20     78.72 o 
 -13   7   5     4170.52     4361.61    235.14 o 
 -12   7   5     7529.41     7509.62    226.30 o 
 -11   7   5      518.60      445.94     69.01 o 
 -10   7   5    14152.49    14708.56    250.48 o 
  -9   7   5     3022.54     3166.33     97.95 o 
  -8   7   5     3227.35     3233.34     94.73 o 
  -7   7   5     4051.14     4344.35    148.67 o 
  -6   7   5    16986.52    16733.10    196.40 o 
  -5   7   5     9385.76     9589.26    230.02 o 
  -4   7   5      139.89      303.97     97.98 o 
  -3   7   5    13879.53    13011.73    146.45 o 
  -2   7   5      485.25      393.06     27.52 o 
  -1   7   5     1416.63     1385.22     57.34 o 
   0   7   5    20299.49    21028.55    173.68 o 
   1   7   5      726.02      811.35     36.99 o 
   2   7   5    11404.17    11435.83    190.83 o 
   3   7   5     5533.67     5595.18     88.25 o 
   4   7   5      998.29     1051.41     53.53 o 
   5   7   5    26855.72    27390.88    310.20 o 
   6   7   5    14407.81    14589.45    221.91 o 
   7   7   5     6092.75     6005.06    129.64 o 
   8   7   5     9969.19    10314.34    178.50 o 
   9   7   5     3430.98     3428.74    133.26 o 
  10   7   5      994.06      999.14     89.44 o 
  11   7   5      545.58      494.28     72.60 o 
  12   7   5        8.81      -47.20     47.20 o 
 -13   8   5      144.50      144.10     75.64 o 
 -12   8   5      254.03      151.19     78.30 o 
 -11   8   5     2475.58     2411.41    220.99 o 
 -10   8   5    30994.15    30548.28    454.13 o 
  -9   8   5       70.66       83.42     37.98 o 
  -8   8   5      157.21      229.22     44.26 o 
  -7   8   5    15393.04    16006.66    204.45 o 
  -6   8   5    47420.79    47890.80    439.29 o 
  -5   8   5    12274.81    11815.88    253.83 o 
  -4   8   5      478.70      625.38     39.57 o 
  -3   8   5    14659.75    14484.02    162.75 o 
  -2   8   5     2408.88     2699.71     52.07 o 
  -1   8   5    19101.21    18701.76    162.45 o 
   0   8   5     2793.11     3068.68     63.70 o 
   1   8   5     5347.95     5768.44     88.92 o 
   2   8   5     1378.74     1520.82     50.54 o 
   3   8   5     4109.02     4023.80     79.15 o 
   4   8   5      163.10      137.72     31.76 o 
   5   8   5     1826.49     1713.29     72.21 o 
   6   8   5    33434.15    33849.13    363.08 o 
   7   8   5       14.70       24.05     31.88 o 
   8   8   5     4681.67     4605.71    123.81 o 
   9   8   5     6657.87     6830.63    190.37 o 
  10   8   5    10040.36     9645.55    262.22 o 
  11   8   5     1500.62     1243.42     98.09 o 
  12   8   5     3892.75     4083.72    161.28 o 
 -13   9   5      401.34      475.86    102.70 o 
 -12   9   5       32.34       13.18     57.90 o 
 -11   9   5     9300.55     9337.07    253.60 o 
 -10   9   5      587.78      591.04     85.34 o 
  -9   9   5    12391.54    12696.35    274.91 o 
  -8   9   5       14.52        8.84     36.65 o 
  -7   9   5    11611.95    12046.69    180.28 o 
  -6   9   5    24182.88    23617.22    253.66 o 
  -5   9   5    12397.90    11721.11    195.07 o 
  -4   9   5     4336.37     4174.39     90.94 o 
  -3   9   5     4969.27     4949.12    100.53 o 
  -2   9   5     5363.73     5366.30     91.56 o 
  -1   9   5      436.95      509.57     36.93 o 
   0   9   5        1.14       12.51     16.62 o 
   1   9   5     1784.43     1778.01     54.08 o 
   2   9   5    17386.83    17120.77    173.91 o 
   3   9   5    18051.07    18545.85    195.16 o 
   4   9   5     1833.02     1711.87    108.47 o 
   5   9   5     1547.60     1548.05     69.60 o 
   6   9   5     1345.08     1371.04     69.87 o 
   7   9   5      450.94      532.52     59.74 o 
   8   9   5      355.45      463.81    111.50 o 
   9   9   5     2172.52     2182.53    114.78 o 
  10   9   5     1189.62     1144.27    123.18 o 
  11   9   5      251.35      145.40     91.45 o 
  12   9   5     2654.62     2711.01    169.19 o 
 -13  10   5       67.29      -14.98     69.15 o 
 -12  10   5       20.29      -57.16     57.16 o 
 -11  10   5     5560.79     5468.39    198.92 o 
 -10  10   5     2913.27     3143.80    224.41 o 
  -9  10   5     6553.73     6480.34    201.50 o 
  -8  10   5      646.10      674.97     66.00 o 
  -7  10   5    12681.22    12679.30    220.18 o 
  -6  10   5    21890.67    21973.08    289.86 o 
  -5  10   5     4487.09     4402.87    103.75 o 
  -4  10   5        8.03       -9.31     26.17 o 
  -3  10   5     1934.21     1822.66     67.24 o 
  -2  10   5    24496.12    23407.87    236.09 o 
  -1  10   5     1694.24     1825.81     94.45 o 
   0  10   5     1048.68      954.85     42.53 o 
   1  10   5     8024.06     7464.50    120.54 o 
   2  10   5    48128.07    46933.06    345.31 o 
   3  10   5      806.54      806.25     45.17 o 
   4  10   5     8809.68     8641.94    161.19 o 
   5  10   5      236.68      260.55     42.03 o 
   6  10   5       63.90       99.51     37.50 o 
   7  10   5     5603.20     5484.50    133.87 o 
   8  10   5       40.57      -38.27     38.27 o 
   9  10   5     1100.02     1035.46     85.94 o 
  10  10   5      588.96      637.40     92.85 o 
  11  10   5     2999.65     2890.99    164.24 o 
 -12  11   5      305.33      259.06     82.60 o 
 -11  11   5      144.96      112.01     66.98 o 
 -10  11   5     3689.30     3359.71    191.49 o 
  -9  11   5        3.56      -68.04     68.04 o 
  -8  11   5      138.55       48.97     44.17 o 
  -7  11   5     1048.78      974.55     75.01 o 
  -6  11   5     8762.17     8715.47    182.91 o 
  -5  11   5     4321.14     4000.59    135.31 o 
  -4  11   5       47.60      -21.59     27.00 o 
  -3  11   5     2486.81     2561.39    113.02 o 
  -2  11   5      531.06      671.28     49.37 o 
  -1  11   5    13685.28    13857.81    175.94 o 
   0  11   5      534.94      533.59     45.60 o 
   1  11   5        0.47        2.67     25.26 o 
   2  11   5    23263.70    23200.69    271.83 o 
   3  11   5    23774.89    23480.21    229.90 o 
   4  11   5        9.29       62.67     33.54 o 
   5  11   5     6195.87     6154.29    134.93 o 
   6  11   5    11091.29    11502.71    212.17 o 
   7  11   5       73.80       18.80     40.20 o 
   8  11   5       60.91       59.17     43.90 o 
   9  11   5       19.08      -38.98     38.98 o 
  10  11   5      166.56      297.83     64.91 o 
  11  11   5      719.05      486.94     94.51 o 
 -12  12   5      269.91      304.44     87.96 o 
 -11  12   5        0.17      -37.32     56.89 o 
 -10  12   5        0.67      -35.82     59.49 o 
  -9  12   5      133.87      -63.89     66.87 o 
  -8  12   5      234.02      248.93     70.72 o 
  -7  12   5       13.84       20.42     49.37 o 
  -6  12   5        4.75       83.46     43.35 o 
  -5  12   5     2572.06     2474.88    105.31 o 
  -4  12   5      781.33      774.50     64.53 o 
  -3  12   5     2098.06     1903.43     77.09 o 
  -2  12   5     1794.84     1773.45    118.51 o 
  -1  12   5       21.14       41.66     32.92 o 
   0  12   5    14598.68    14688.89    172.56 o 
   1  12   5    50862.42    49623.07    372.26 o 
   2  12   5    10910.15    11099.64    166.73 o 
   3  12   5    22671.63    23292.89    373.94 o 
   4  12   5    14275.68    14068.85    203.52 o 
   5  12   5     1630.00     1758.76     82.16 o 
   6  12   5      107.41      163.45     45.61 o 
   7  12   5       86.48       49.94     41.94 o 
   8  12   5     2157.72     2115.38    110.20 o 
   9  12   5     1060.36      903.86     81.34 o 
  10  12   5     5323.63     5376.43    207.63 o 
  11  12   5      681.91      704.17    106.96 o 
 -11  13   5     1997.68     1899.76    169.39 o 
 -10  13   5      105.71       34.93     66.61 o 
  -9  13   5     4132.22     4081.34    180.92 o 
  -8  13   5     2901.41     3063.86    152.95 o 
  -7  13   5     4714.13     4740.68    148.36 o 
  -6  13   5      253.58      214.12     69.05 o 
  -5  13   5     4351.82     4635.95    167.97 o 
  -4  13   5       75.76       34.63     39.12 o 
  -3  13   5      933.45      999.75     73.82 o 
  -2  13   5    27565.06    26631.86    339.59 o 
  -1  13   5     1385.84     1216.13     74.28 o 
   0  13   5    13294.81    13134.44    188.30 o 
   1  13   5     2254.88     2326.58     75.55 o 
   2  13   5     5679.60     5778.50    114.32 o 
   3  13   5      108.55      146.10     39.37 o 
   4  13   5    13720.59    13886.63    207.16 o 
   5  13   5    18000.68    17823.33    536.74 o 
   6  13   5     1716.78     1859.31    121.93 o 
   7  13   5      418.78      418.23     57.85 o 
   8  13   5      309.65      425.21     65.97 o 
   9  13   5      629.64      631.55     79.88 o 
  10  13   5      899.53     1178.77    119.11 o 
 -11  14   5      782.17      762.49    108.27 o 
 -10  14   5      985.79     1106.34    117.44 o 
  -9  14   5      424.37      607.37     96.60 o 
  -8  14   5      927.63     1042.67    107.84 o 
  -7  14   5       88.52      119.01     53.16 o 
  -6  14   5      603.40      639.89     70.65 o 
  -5  14   5    23240.45    23873.62    337.18 o 
  -4  14   5    13212.67    13664.57    244.29 o 
  -3  14   5     6736.30     7196.70    173.28 o 
  -2  14   5     2169.53     2176.67    100.67 o 
  -1  14   5     1065.99     1092.67     63.69 o 
   0  14   5     2521.63     2520.59    101.59 o 
   1  14   5    12681.83    12443.07    194.80 o 
   2  14   5     5190.63     4966.80    109.84 o 
   3  14   5      205.23      189.23     51.55 o 
   4  14   5        1.43        6.81     38.41 o 
   5  14   5     5051.76     5089.65    238.89 o 
   6  14   5      614.40      595.80     62.17 o 
   7  14   5      257.88      273.87     55.21 o 
   8  14   5      571.27      431.21     73.50 o 
   9  14   5     2922.70     3076.21    142.76 o 
  10  14   5     1169.48     1130.93    119.33 o 
 -10  15   5     1902.09     1767.52    159.07 o 
  -9  15   5     1022.02     1178.43    209.88 o 
  -8  15   5    22160.12    21906.74    584.26 o 
  -7  15   5       49.65       76.54     73.72 o 
  -6  15   5      292.71      240.21     72.50 o 
  -5  15   5     2382.31     2126.65    190.37 o 
  -4  15   5    11561.22    11463.97    233.79 o 
  -3  15   5     1985.36     1873.79    102.11 o 
  -2  15   5     2057.14     2067.18    112.91 o 
  -1  15   5     2937.78     2905.45    115.18 o 
   0  15   5      544.30      498.02     53.32 o 
   1  15   5       20.85       30.57     34.60 o 
   2  15   5     1435.68     1441.83     68.36 o 
   3  15   5      155.68      103.48     42.29 o 
   4  15   5    11194.38    11096.46    243.52 o 
   5  15   5      398.15      401.07     57.90 o 
   6  15   5     3065.22     2917.37    112.46 o 
   7  15   5        0.19      -30.75     49.18 o 
   8  15   5     4308.63     4026.72    157.47 o 
   9  15   5      471.37      458.17     78.68 o 
 -10  16   5      274.94      224.31    122.37 o 
  -9  16   5       11.44       75.43     78.39 o 
  -8  16   5       13.94       79.23     75.64 o 
  -7  16   5     3480.53     3347.72    168.70 o 
  -6  16   5     2842.02     2953.24    134.53 o 
  -5  16   5     3526.13     3502.47    143.17 o 
  -4  16   5    20733.43    21172.63    329.98 o 
  -3  16   5    16495.99    16386.63    285.71 o 
  -2  16   5     3449.37     3691.37    137.82 o 
  -1  16   5       36.00       79.09     48.17 o 
   0  16   5       32.02       35.12     46.02 o 
   1  16   5      117.48       70.12     48.33 o 
   2  16   5      687.95      720.96     63.21 o 
   3  16   5     4396.87     4361.01    125.61 o 
   4  16   5      420.69      632.17     64.30 o 
   5  16   5     2719.89     2678.26    117.83 o 
   6  16   5      123.86      106.51     60.91 o 
   7  16   5       37.77      -33.32     48.50 o 
   8  16   5      594.11      524.61     81.30 o 
  -9  17   5     6733.26     6510.88    241.30 o 
  -8  17   5       12.24       91.71     91.15 o 
  -7  17   5     2683.09     2642.18    205.23 o 
  -6  17   5        5.68      -33.09     52.04 o 
  -5  17   5     6365.82     6719.88    335.94 o 
  -4  17   5      180.30      170.33     67.48 o 
  -3  17   5     6513.40     6001.69    179.63 o 
  -2  17   5     1305.47     1278.85    120.38 o 
  -1  17   5      245.24      228.04     62.31 o 
   0  17   5     6779.38     6828.45    183.25 o 
   1  17   5       70.74        3.26     45.67 o 
   2  17   5     2363.55     2477.59    139.35 o 
   3  17   5      564.41      709.91     78.63 o 
   4  17   5     7858.62     7976.12    176.19 o 
   5  17   5     1194.31     1268.27     96.90 o 
   6  17   5      471.56      429.09     75.09 o 
   7  17   5     3519.23     3650.90    177.30 o 
   8  17   5       26.97        6.21     60.02 o 
  -8  18   5      733.05      652.08    105.16 o 
  -7  18   5     1069.51     1135.86    179.34 o 
  -6  18   5      573.54      501.54     81.15 o 
  -5  18   5     2957.75     2865.36    146.51 o 
  -4  18   5     2534.77     2347.06    130.70 o 
  -3  18   5     1343.20     1162.13     96.44 o 
  -2  18   5        0.75      -50.71     50.71 o 
  -1  18   5       58.11      -26.90     51.57 o 
   0  18   5      142.12      174.94     60.32 o 
   1  18   5     1213.90     1248.88     95.89 o 
   2  18   5      367.89      267.20     76.27 o 
   3  18   5     6995.88     7257.37    223.47 o 
   4  18   5     9478.22     9948.35    346.63 o 
   5  18   5     3477.08     3631.02    166.10 o 
   6  18   5      110.68      122.36     66.38 o 
   7  18   5      273.21      397.33     79.91 o 
  -7  19   5       11.53      -56.34     66.98 o 
  -6  19   5     1056.86     1153.65    102.94 o 
  -5  19   5      137.55       32.17     57.78 o 
  -4  19   5      337.58      178.05     66.92 o 
  -3  19   5      525.41      625.73     84.92 o 
  -2  19   5       10.66       91.56     59.80 o 
  -1  19   5     7878.77     8654.41    237.96 o 
   0  19   5        1.87       64.83     57.04 o 
   1  19   5     1110.90      919.78     89.15 o 
   2  19   5      888.69      847.66    106.84 o 
   3  19   5     8111.40     8822.44    332.23 o 
   4  19   5      255.43      300.63    114.29 o 
   5  19   5     2223.21     2196.17    242.45 o 
   6  19   5        0.69      -10.16     65.43 o 
  -6  20   5     1124.11     1081.07    123.76 o 
  -5  20   5      532.43      354.06     90.96 o 
  -4  20   5     1426.27     1348.98    109.38 o 
  -3  20   5      448.72      611.40     98.92 o 
  -2  20   5     2267.62     2304.01    129.99 o 
  -1  20   5     1937.83     1842.18    128.78 o 
   0  20   5       91.02       43.41     63.46 o 
   1  20   5       49.23       -2.87     65.32 o 
   2  20   5     7745.53     8305.75    410.54 o 
   3  20   5     3532.44     4082.16    320.03 o 
   4  20   5     9048.71     9104.57    343.32 o 
  -4  21   5      351.53      527.09     89.02 o 
  -3  21   5      594.26      609.57     90.43 o 
  -2  21   5      353.32      520.12     84.02 o 
  -1  21   5       54.90       36.77     62.90 o 
   0  21   5      771.61      749.93     93.19 o 
   1  21   5      139.38      239.90    145.47 o 
   2  21   5      534.91      695.78    134.34 o 
   3  21   5      985.16      909.73    150.86 o 
 -14   0   6     3513.27     3549.40    297.40 o 
 -12   0   6    25566.76    26656.03    730.57 o 
 -10   0   6     5679.45     5667.57    159.87 o 
  -8   0   6     4873.85     5051.56    137.37 o 
  -6   0   6     1634.52     1811.75    123.78 o 
  -4   0   6    12592.77    12458.39    164.42 o 
  -2   0   6    20336.17    18801.61    411.63 o 
   0   0   6    83926.87    81969.91    781.10 o 
   2   0   6    34993.28    36023.09    615.40 o 
   4   0   6     5681.98     5791.53    114.51 o 
   6   0   6    56864.68    56122.28    706.30 o 
   8   0   6    58052.73    57773.05   1099.08 o 
  10   0   6     2230.92     2125.22    155.23 o 
  12   0   6     1210.16     1502.60    161.09 o 
 -14   1   6     1758.59     1536.75    155.43 o 
 -13   1   6      349.00      249.15     93.63 o 
 -12   1   6    14168.83    14552.78    293.50 o 
 -11   1   6     6256.56     6290.47    140.36 o 
 -10   1   6     5735.09     5736.76    112.38 o 
  -9   1   6      171.07      186.03     33.03 o 
  -8   1   6    18632.96    18884.32    191.53 o 
  -7   1   6     8896.86     9071.99    120.59 o 
  -6   1   6    11818.80    12186.08    132.45 o 
  -5   1   6    25005.62    24424.18    193.12 o 
  -4   1   6    33400.93    33649.64    228.77 o 
  -3   1   6      226.85      220.70     18.09 o 
  -2   1   6    14854.13    14459.69    115.88 o 
  -1   1   6     2197.38     2382.43     43.85 o 
   0   1   6    18933.31    17647.21    138.31 o 
   1   1   6     6676.21     6102.46     75.25 o 
   2   1   6      967.88      957.30     32.49 o 
   3   1   6     3003.41     3507.33     68.20 o 
   4   1   6     3230.30     3225.64     60.72 o 
   5   1   6      199.93      178.96     26.17 o 
   6   1   6     1206.85     1120.73    107.03 o 
   7   1   6     6482.00     6261.95    149.43 o 
   8   1   6    24963.32    24616.94    442.13 o 
   9   1   6     3010.70     2964.26    118.64 o 
  10   1   6      989.17      756.60     76.64 o 
  11   1   6     9783.18     9570.70    227.53 o 
  12   1   6    10417.87    10933.03    256.82 o 
 -14   2   6      316.48      310.33    105.15 o 
 -13   2   6     4941.71     4994.36    186.76 o 
 -12   2   6     2190.84     2277.82    123.18 o 
 -11   2   6    16262.99    16454.83    229.84 o 
 -10   2   6      232.91      387.59     84.66 o 
  -9   2   6      815.50      774.21     46.42 o 
  -8   2   6    26874.88    26847.61    237.80 o 
  -7   2   6     1770.76     1753.77     69.87 o 
  -6   2   6    72009.02    72161.80    442.98 o 
  -5   2   6     5905.25     5891.80    108.13 o 
  -4   2   6     3418.08     2901.41     51.82 o 
  -3   2   6    11111.57    12248.93    105.56 o 
  -2   2   6    12469.94    12094.62    120.79 o 
  -1   2   6    39926.68    37152.91    300.96 o 
   0   2   6    11866.05    11079.60    101.90 o 
   1   2   6     5393.90     5544.41     77.04 o 
   2   2   6      181.40      225.74     43.85 o 
   3   2   6    40791.89    41938.68    441.25 o 
   4   2   6      153.69      156.35     25.98 o 
   5   2   6     1402.97     1348.00     90.84 o 
   6   2   6     1333.22     1327.14     61.95 o 
   7   2   6    18750.86    18626.87    262.61 o 
   8   2   6      847.41      999.66     76.52 o 
   9   2   6    11964.35    12092.11    230.31 o 
  10   2   6     2844.40     2875.67    122.78 o 
  11   2   6        4.32       60.35     55.40 o 
  12   2   6     2369.71     2281.64    130.03 o 
 -14   3   6     3188.09     3109.76    290.93 o 
 -13   3   6     6243.39     6744.59    217.13 o 
 -12   3   6     1679.71     1605.75    120.38 o 
 -11   3   6    14582.15    15010.29    249.52 o 
 -10   3   6     8223.49     8454.79    166.33 o 
  -9   3   6       30.94       33.89     31.65 o 
  -8   3   6      537.81      616.45     42.30 o 
  -7   3   6       43.57      135.78     73.25 o 
  -6   3   6     4551.79     4743.88     79.03 o 
  -5   3   6    46738.77    46925.72    309.56 o 
  -4   3   6      122.72      161.88     17.18 o 
  -3   3   6      556.54      574.19     34.55 o 
  -2   3   6     2014.20     2086.20     60.57 o 
  -1   3   6    23550.34    21521.79    181.03 o 
   0   3   6    64870.14    61989.02    361.90 o 
   1   3   6    22441.62    22559.06    171.97 o 
   2   3   6    22820.97    24171.77    186.76 o 
   3   3   6    11731.43    11628.82    119.05 o 
   4   3   6    10207.45    10109.43    151.23 o 
   5   3   6     9402.06     9053.34    143.73 o 
   6   3   6     1287.31     1224.27     58.71 o 
   7   3   6        2.01      -30.92     50.39 o 
   8   3   6      715.27      655.87     69.05 o 
   9   3   6     3118.12     3115.95    120.92 o 
  10   3   6        7.86       13.62     45.88 o 
  11   3   6     1062.82     1115.42     94.44 o 
  12   3   6     1602.84     1652.39    126.91 o 
 -14   4   6     4990.70     5139.24    243.78 o 
 -13   4   6     3933.05     4306.54    220.84 o 
 -12   4   6     1230.97     1156.36     90.89 o 
 -11   4   6        2.40      -41.52     41.52 o 
 -10   4   6     1740.89     1807.57     80.11 o 
  -9   4   6    22374.07    22484.47    329.57 o 
  -8   4   6     1377.60     1588.04     70.88 o 
  -7   4   6    42214.92    42070.57    305.91 o 
  -6   4   6      311.95      286.68     32.46 o 
  -5   4   6    16847.59    16703.36    146.87 o 
  -4   4   6       33.76       29.10     21.66 o 
  -3   4   6       34.82      136.45     24.92 o 
  -2   4   6     1866.66     1712.71     42.14 o 
  -1   4   6    21207.44    19240.81    170.71 o 
   0   4   6    19701.64    20830.96    186.99 o 
   1   4   6    34616.57    35022.49    240.09 o 
   2   4   6   119509.03   119934.34   1325.43 o 
   3   4   6     1620.22     1530.53     44.12 o 
   4   4   6      443.39      397.41     34.55 o 
   5   4   6      321.39      338.61     37.98 o 
   6   4   6    14010.42    13860.85    185.35 o 
   7   4   6     3732.74     3468.08    113.85 o 
   8   4   6      339.34      338.70     51.42 o 
   9   4   6     1324.85     1306.16     86.35 o 
  10   4   6      591.72      546.03     72.83 o 
  11   4   6     8619.73     8390.21    214.00 o 
  12   4   6      363.67      320.62     74.24 o 
 -14   5   6      675.98      808.15    142.23 o 
 -13   5   6     8018.39     8478.48    303.37 o 
 -12   5   6     1809.51     1908.05    163.24 o 
 -11   5   6      588.33      685.37    104.52 o 
 -10   5   6     1271.51     1292.18     72.14 o 
  -9   5   6     9907.86    10286.05    166.98 o 
  -8   5   6     1690.33     1702.69     71.94 o 
  -7   5   6     2442.36     2755.81     81.91 o 
  -6   5   6    15289.16    16050.43    195.52 o 
  -5   5   6    11546.32    12314.91    180.25 o 
  -4   5   6    40675.27    42850.83    318.90 o 
  -3   5   6      200.76      152.31     26.04 o 
  -2   5   6     8080.62     9000.46    134.76 o 
  -1   5   6    36328.32    36012.78    347.34 o 
   0   5   6     4281.38     4387.20     65.96 o 
   1   5   6   204434.97   209161.88   1774.73 o 
   2   5   6       42.84       62.76     26.79 o 
   3   5   6     1476.50     1420.23     44.45 o 
   4   5   6     7952.69     7560.96    124.00 o 
   5   5   6     4193.11     3866.24    106.31 o 
   6   5   6    14315.01    13647.96    196.53 o 
   7   5   6     5217.94     5387.84    120.82 o 
   8   5   6      167.88      136.62     44.38 o 
   9   5   6     1241.05     1375.42     91.20 o 
  10   5   6     1032.54     1103.57     91.04 o 
  11   5   6     1223.71     1308.90    100.36 o 
  12   5   6     2484.06     2156.68    127.29 o 
 -14   6   6     1432.05     1737.87    173.00 o 
 -13   6   6     6224.80     6584.61    299.49 o 
 -12   6   6      613.33      546.90     85.69 o 
 -11   6   6      198.29      176.95     66.98 o 
 -10   6   6    14947.81    15629.14    251.71 o 
  -9   6   6      670.92      685.90     55.96 o 
  -8   6   6     2979.11     2881.00     92.20 o 
  -7   6   6      506.75      565.69     45.72 o 
  -6   6   6    24491.31    24548.57    242.38 o 
  -5   6   6      639.86      627.97     38.34 o 
  -4   6   6     1419.44     1251.85     44.97 o 
  -3   6   6    11568.25    11653.49    147.73 o 
  -2   6   6     1957.00     1831.09     45.72 o 
  -1   6   6    10387.30     9999.07    123.27 o 
   0   6   6    48059.78    48513.28    311.12 o 
   1   6   6    97569.77    98335.79    644.28 o 
   2   6   6    10931.31    11352.10    125.23 o 
   3   6   6    13285.64    14263.40    144.67 o 
   4   6   6      734.96      771.82     54.09 o 
   5   6   6    38786.80    38545.13    343.06 o 
   6   6   6     8002.63     8047.37    144.67 o 
   7   6   6     7252.57     7203.51    143.06 o 
   8   6   6      492.74      400.57     55.56 o 
   9   6   6       56.33      228.44     56.91 o 
  10   6   6    23207.47    23573.34    451.07 o 
  11   6   6      119.47      177.32     62.72 o 
  12   6   6       21.55       99.32     61.07 o 
 -13   7   6       46.39       37.40     82.62 o 
 -12   7   6      355.98      339.11     87.55 o 
 -11   7   6      835.11      840.00     94.36 o 
 -10   7   6     4441.61     4682.35    171.62 o 
  -9   7   6       24.77       38.97     39.92 o 
  -8   7   6      977.86      897.98     91.45 o 
  -7   7   6     2591.13     2647.34     84.81 o 
  -6   7   6     4065.18     4126.84     94.74 o 
  -5   7   6     7869.30     8196.06    123.57 o 
  -4   7   6     1497.98     1461.81     51.07 o 
  -3   7   6    47009.41    47861.39    353.65 o 
  -2   7   6     5296.68     5144.51     67.14 o 
  -1   7   6    31440.85    31502.93    284.98 o 
   0   7   6    29174.60    29785.70    239.91 o 
   1   7   6     1015.69     1071.39     42.09 o 
   2   7   6    15213.95    15980.09    158.38 o 
   3   7   6     3336.13     3669.91     76.76 o 
   4   7   6      357.48      429.35     57.04 o 
   5   7   6    10725.38    10929.29    212.37 o 
   6   7   6     6288.89     6417.05    147.82 o 
   7   7   6     2665.92     2689.92     91.81 o 
   8   7   6      883.22      883.36     74.65 o 
   9   7   6      808.89      925.00    102.65 o 
  10   7   6     2951.49     3144.18    136.44 o 
  11   7   6     3858.11     3716.60    150.07 o 
  12   7   6     1321.08     1437.38    112.68 o 
 -13   8   6      338.48      390.21     88.14 o 
 -12   8   6     1566.85     1378.37    118.16 o 
 -11   8   6     1879.28     1978.72    140.28 o 
 -10   8   6     7974.04     7966.38    222.70 o 
  -9   8   6     5464.99     5662.72    150.97 o 
  -8   8   6      322.06      281.34     50.96 o 
  -7   8   6    43120.33    42982.89    472.18 o 
  -6   8   6     7747.25     8058.75    162.48 o 
  -5   8   6    36690.82    35849.15    477.78 o 
  -4   8   6     4595.21     4660.47    131.85 o 
  -3   8   6    19884.45    19273.72    194.74 o 
  -2   8   6    42511.34    41235.27    350.81 o 
  -1   8   6      465.77      516.90     33.52 o 
   0   8   6    11122.41    10620.76    120.53 o 
   1   8   6     4792.51     5077.16     84.31 o 
   2   8   6      580.75      620.51     58.77 o 
   3   8   6      119.01      158.88     43.32 o 
   4   8   6     3188.82     2998.96     87.57 o 
   5   8   6      424.44      453.50     46.04 o 
   6   8   6      978.86     1041.58     62.61 o 
   7   8   6       92.87       93.75     43.55 o 
   8   8   6      263.37      271.11     55.40 o 
   9   8   6    13410.37    12973.39    251.00 o 
  10   8   6        6.52       24.63     48.78 o 
  11   8   6     1630.33     1602.55    109.38 o 
 -13   9   6     1822.17     2019.83    146.23 o 
 -12   9   6      463.19      450.08     84.63 o 
 -11   9   6       32.05      -53.42     53.42 o 
 -10   9   6     6223.30     6236.77    204.03 o 
  -9   9   6       54.77      106.96     47.68 o 
  -8   9   6       63.27       39.65     41.09 o 
  -7   9   6      441.98      601.68     93.32 o 
  -6   9   6     5150.52     5053.19    139.04 o 
  -5   9   6     4310.71     4239.42    120.32 o 
  -4   9   6    31605.77    31068.49    396.64 o 
  -3   9   6     4805.78     4877.50     96.70 o 
  -2   9   6    52407.93    49862.00    599.09 o 
  -1   9   6     6601.28     6216.46     91.11 o 
   0   9   6     1362.96     1169.56     44.22 o 
   1   9   6       28.81       78.49     21.46 o 
   2   9   6      676.01      611.55     48.67 o 
   3   9   6    11226.05    11547.88    192.76 o 
   4   9   6     2132.74     1970.24     76.16 o 
   5   9   6       16.33        4.67     29.43 o 
   6   9   6      181.32      126.27     37.76 o 
   7   9   6     1667.02     1687.51     89.59 o 
   8   9   6       15.81      -31.20     41.05 o 
   9   9   6      249.56      226.12     74.47 o 
  10   9   6      162.55      182.42     59.74 o 
  11   9   6       76.34      -15.10     49.72 o 
 -13  10   6     2509.22     2293.48    153.72 o 
 -12  10   6      809.42      686.21    100.64 o 
 -11  10   6     2127.66     2145.77    139.12 o 
 -10  10   6        3.04       68.16     75.50 o 
  -9  10   6      921.89      849.77     78.88 o 
  -8  10   6      785.17      813.22     71.56 o 
  -7  10   6     8938.31     8786.20    186.63 o 
  -6  10   6    48500.50    47588.89    476.22 o 
  -5  10   6     3566.09     3555.80    116.31 o 
  -4  10   6      361.84      317.83     59.72 o 
  -3  10   6    37580.30    36788.26    353.45 o 
  -2  10   6      336.52      311.24     40.17 o 
  -1  10   6    21915.08    22025.56    197.81 o 
   0  10   6      700.01      701.16     40.03 o 
   1  10   6    25843.48    25262.02    391.77 o 
   2  10   6    10347.21    10678.11    141.56 o 
   3  10   6     8291.90     8438.24    144.81 o 
   4  10   6     2847.48     2736.26    100.71 o 
   5  10   6     6029.69     5682.21    128.41 o 
   6  10   6      577.44      637.69     62.48 o 
   7  10   6     5496.53     5463.84    159.12 o 
   8  10   6        2.08       31.11     43.42 o 
   9  10   6       33.54      -40.87     46.00 o 
  10  10   6      560.72      519.67     77.26 o 
  11  10   6      874.19      670.22    103.23 o 
 -12  11   6     2544.73     2539.04    206.14 o 
 -11  11   6      268.42      260.36     75.64 o 
 -10  11   6      144.71      115.83     86.99 o 
  -9  11   6     1015.49     1009.32    101.84 o 
  -8  11   6      281.07      242.91     55.23 o 
  -7  11   6     2857.55     2666.65    113.85 o 
  -6  11   6      397.26      416.41     58.81 o 
  -5  11   6     1048.86     1016.20     73.09 o 
  -4  11   6       18.26      -34.71     34.71 o 
  -3  11   6    31086.55    30994.06    553.13 o 
  -2  11   6     6053.18     5733.52    141.68 o 
  -1  11   6     4592.01     4599.93    128.33 o 
   0  11   6      567.24      591.39     39.85 o 
   1  11   6      217.09      248.80     32.92 o 
   2  11   6    14826.94    15187.76    177.42 o 
   3  11   6     6600.49     6505.93    131.66 o 
   4  11   6    21759.92    22200.60    259.09 o 
   5  11   6        0.86       75.43     36.60 o 
   6  11   6       10.63       25.78     36.88 o 
   7  11   6     3383.28     3373.21    113.39 o 
   8  11   6     3543.96     3434.77    118.55 o 
   9  11   6     2620.09     2866.54    128.48 o 
  10  11   6      146.69      123.04    107.31 o 
  11  11   6       80.44      -19.52     65.87 o 
 -12  12   6     1839.74     1657.90    138.91 o 
 -11  12   6     2479.34     2569.82    236.94 o 
 -10  12   6       29.58       25.36     62.58 o 
  -9  12   6       72.55       20.45     62.13 o 
  -8  12   6      840.15      776.94     76.42 o 
  -7  12   6      179.02      198.80     54.95 o 
  -6  12   6      826.70      856.44    128.72 o 
  -5  12   6     3372.93     3448.30    120.32 o 
  -4  12   6        9.93       21.12     35.66 o 
  -3  12   6       91.32       60.89     39.31 o 
  -2  12   6     2842.33     3012.29    128.78 o 
  -1  12   6     1284.65     1164.13     74.68 o 
   0  12   6     5895.80     5818.04    120.27 o 
   1  12   6     3038.65     3053.41     82.28 o 
   2  12   6     9162.13     9584.25    144.07 o 
   3  12   6      822.21      885.70     59.00 o 
   4  12   6     8201.97     8335.07    157.00 o 
   5  12   6    13852.83    14668.17    221.35 o 
   6  12   6    17331.79    17980.79    252.17 o 
   7  12   6       47.00       38.29     43.82 o 
   8  12   6     2015.16     2270.91    113.79 o 
   9  12   6     2352.57     2570.96    126.60 o 
  10  12   6     1739.47     1984.60    141.74 o 
 -11  13   6     2217.49     2459.62    238.58 o 
 -10  13   6     2237.88     2129.38    143.92 o 
  -9  13   6      213.65      163.17     72.95 o 
  -8  13   6    17867.14    17716.53    451.51 o 
  -7  13   6      374.63      386.22     64.53 o 
  -6  13   6      146.62       60.89     47.46 o 
  -5  13   6     3778.90     3835.88    175.44 o 
  -4  13   6     9034.32     8931.12    190.35 o 
  -3  13   6      958.30     1021.62     74.05 o 
  -2  13   6     1289.42     1373.84    114.78 o 
  -1  13   6     1366.31     1321.41     80.84 o 
   0  13   6      342.95      260.60     49.71 o 
   1  13   6     2238.55     2146.61     72.61 o 
   2  13   6     2254.47     2248.94     76.22 o 
   3  13   6     8318.51     8526.15    156.77 o 
   4  13   6      236.36      246.50     46.73 o 
   5  13   6     7723.04     7858.66    163.82 o 
   6  13   6     3729.38     4008.80    125.47 o 
   7  13   6     1893.67     1921.13     97.23 o 
   8  13   6      238.10      180.52     60.78 o 
   9  13   6     2698.36     2782.85    132.97 o 
  10  13   6      174.59      130.57     78.21 o 
 -11  14   6      605.49      491.21    101.41 o 
 -10  14   6        0.37      -21.53     66.36 o 
  -9  14   6     1619.66     1729.41    142.47 o 
  -8  14   6     3243.17     3242.08    154.97 o 
  -7  14   6      533.27      526.86     73.09 o 
  -6  14   6     3537.65     3551.79    137.55 o 
  -5  14   6       13.76       50.18     52.48 o 
  -4  14   6     1431.03     1464.46     93.66 o 
  -3  14   6     3967.89     4419.32    140.01 o 
  -2  14   6     3046.29     2877.14    113.64 o 
  -1  14   6       28.41       76.30     42.73 o 
   0  14   6     1110.82     1138.25     77.90 o 
   1  14   6      492.70      522.73     60.22 o 
   2  14   6     2654.02     2523.87     82.16 o 
   3  14   6     2996.12     2878.86     99.20 o 
   4  14   6    21935.32    21777.82    275.47 o 
   5  14   6    12832.94    12988.63    253.44 o 
   6  14   6    11909.06    12310.93    215.69 o 
   7  14   6     1024.96     1065.15    112.66 o 
   8  14   6     2293.99     2144.16    107.22 o 
   9  14   6      893.19      981.19     98.55 o 
 -10  15   6     1491.69     1469.28    131.85 o 
  -9  15   6    18946.42    18307.96    387.74 o 
  -8  15   6      405.72      360.76     88.29 o 
  -7  15   6     9135.32     9342.49    343.41 o 
  -6  15   6     2732.90     2776.16    136.99 o 
  -5  15   6    27129.71    27716.02    693.35 o 
  -4  15   6      991.53      991.12     91.04 o 
  -3  15   6     8095.71     8379.32    199.54 o 
  -2  15   6     1230.82     1101.85     84.19 o 
  -1  15   6     1120.43     1177.85     91.45 o 
   0  15   6      127.27       62.71     44.00 o 
   1  15   6     1323.60     1287.22    120.38 o 
   2  15   6       71.20      -11.50     45.31 o 
   3  15   6     1496.22     1410.21     78.47 o 
   4  15   6      188.52      322.28     53.75 o 
   5  15   6      767.34      852.03     72.45 o 
   6  15   6     1526.65     1660.86     92.87 o 
   7  15   6        2.34      -43.57     43.57 o 
   8  15   6      245.12      142.08     64.06 o 
   9  15   6      690.74      597.82     87.19 o 
 -10  16   6      424.94      400.92     93.96 o 
  -9  16   6     1419.66     1503.67    168.51 o 
  -8  16   6      119.49      102.50     75.84 o 
  -7  16   6     4435.08     4522.60    165.54 o 
  -6  16   6       70.17       29.63     58.36 o 
  -5  16   6     2187.49     2162.03    122.25 o 
  -4  16   6     2229.67     2657.20    131.53 o 
  -3  16   6     1583.91     1506.95    104.70 o 
  -2  16   6      176.20       93.56     56.50 o 
  -1  16   6      972.31      962.28     84.55 o 
   0  16   6     2844.67     2807.99    121.61 o 
   1  16   6     2022.10     1891.08    103.71 o 
   2  16   6      339.14      226.61     68.36 o 
   3  16   6     2167.52     2150.07    126.84 o 
   4  16   6     3996.66     4019.16    129.52 o 
   5  16   6     5493.79     5386.28    148.37 o 
   6  16   6      844.65      820.39     74.55 o 
   7  16   6      904.33      849.85     89.13 o 
   8  16   6     1292.17     1213.22    123.18 o 
  -9  17   6      256.28      153.38     81.95 o 
  -8  17   6    12451.50    12029.96    320.22 o 
  -7  17   6      467.35      397.16     76.73 o 
  -6  17   6       42.18      -20.97     65.32 o 
  -5  17   6      314.45      374.79     74.49 o 
  -4  17   6     9037.03     9271.72    277.15 o 
  -3  17   6      125.39       93.97     60.22 o 
  -2  17   6      861.72      825.96     84.64 o 
  -1  17   6     1311.79     1376.26     98.40 o 
   0  17   6     1234.79     1255.06     94.59 o 
   1  17   6       49.31       82.06     52.47 o 
   2  17   6      197.16      141.65     66.57 o 
   3  17   6     9443.41     9498.57    269.44 o 
   4  17   6        6.34      164.44     70.98 o 
   5  17   6     1300.66     1441.68    107.31 o 
   6  17   6       67.37       -6.56     57.67 o 
   7  17   6     2058.25     1919.40    130.64 o 
  -8  18   6      529.51      620.70    108.12 o 
  -7  18   6       93.04      -15.61     69.42 o 
  -6  18   6       61.05       13.71     52.16 o 
  -5  18   6       24.99       19.53     52.60 o 
  -4  18   6       31.89       -4.63     52.37 o 
  -3  18   6       23.10      -12.95     53.78 o 
  -2  18   6      560.80      574.80     79.88 o 
  -1  18   6     3312.63     3025.05    183.83 o 
   0  18   6     1423.26     1441.32    103.58 o 
   1  18   6      849.63      739.04     82.03 o 
   2  18   6      377.15      463.35     92.20 o 
   3  18   6       68.28      139.44     75.05 o 
   4  18   6        2.89      194.72     79.22 o 
   5  18   6     1527.38     1417.08    162.24 o 
   6  18   6     2365.68     2256.52    152.02 o 
  -7  19   6     1033.42     1054.01    126.91 o 
  -6  19   6      860.61      764.09     93.66 o 
  -5  19   6     1415.23     1516.78    113.07 o 
  -4  19   6        4.48       35.70     56.81 o 
  -3  19   6     3942.23     4041.67    160.92 o 
  -2  19   6      312.52      290.13     70.16 o 
  -1  19   6     1830.42     1887.15    121.31 o 
   0  19   6     3785.66     3819.38    153.42 o 
   1  19   6       66.41        3.11     63.70 o 
   2  19   6     5587.46     5860.99    214.56 o 
   3  19   6     1059.09     1125.21    123.50 o 
   4  19   6    15040.85    15537.76    449.45 o 
   5  19   6      274.55      328.73    118.60 o 
  -6  20   6      393.96      444.41     86.61 o 
  -5  20   6       63.66      106.44     69.32 o 
  -4  20   6       51.45       80.49     66.79 o 
  -3  20   6     2334.57     2458.97    137.14 o 
  -2  20   6      414.96      545.15     83.95 o 
  -1  20   6      789.55      687.11     86.69 o 
   0  20   6      228.61      104.61     61.99 o 
   1  20   6      318.72      273.10     87.96 o 
   2  20   6     2211.24     2277.94    165.09 o 
   3  20   6     1056.42     1240.69    162.24 o 
   4  20   6        5.24       58.91    102.78 o 
  -4  21   6     8070.48     8317.24    239.41 o 
  -3  21   6       29.94       -3.20     72.79 o 
  -2  21   6     3946.14     4287.97    174.78 o 
  -1  21   6      561.03      720.45     94.36 o 
   0  21   6      120.49       73.24     70.92 o 
   1  21   6       57.48       -8.33     76.63 o 
   2  21   6      134.07      138.19    164.86 o 
 -13   0   7     2059.24     1978.35    226.28 o 
 -11   0   7     4042.84     4195.08    192.01 o 
  -9   0   7    18797.63    19721.86    295.18 o 
  -7   0   7    58965.27    60276.95    569.24 o 
  -5   0   7     3587.46     3856.98     96.24 o 
  -3   0   7     1455.34     1437.63     50.61 o 
  -1   0   7     6528.03     6206.20    105.36 o 
   1   0   7        0.75       28.02     18.66 o 
   3   0   7    43302.84    41360.92    399.13 o 
   5   0   7    14498.77    14232.46    598.03 o 
   7   0   7     6324.89     6080.63    281.24 o 
   9   0   7     1008.50      751.70    102.18 o 
  11   0   7    21529.09    20732.43    489.16 o 
 -14   1   7     1552.56     1777.93    239.21 o 
 -13   1   7      830.07      847.89    151.93 o 
 -12   1   7      909.94      756.75     91.71 o 
 -11   1   7      193.65      199.44     47.72 o 
 -10   1   7      239.65      159.63     40.58 o 
  -9   1   7    14360.86    14837.37    177.20 o 
  -8   1   7     4551.42     4917.86     97.15 o 
  -7   1   7    61555.04    62496.07    412.32 o 
  -6   1   7      964.86      888.51     41.37 o 
  -5   1   7      521.15      446.63     28.82 o 
  -4   1   7     3934.26     4050.64     67.95 o 
  -3   1   7     8155.01     8595.60     90.35 o 
  -2   1   7    14608.47    13750.03    117.29 o 
  -1   1   7    35187.49    32836.37    243.35 o 
   0   1   7     6398.50     6108.86     87.11 o 
   1   1   7     9188.32     8959.50     99.19 o 
   2   1   7      286.46      263.50     22.20 o 
   3   1   7     8673.88     8264.18    101.02 o 
   4   1   7     7175.81     6980.00    111.42 o 
   5   1   7     2905.12     2821.59     90.14 o 
   6   1   7     2654.61     2682.97     95.32 o 
   7   1   7     2755.61     2717.55    104.22 o 
   8   1   7     1155.66      951.57     74.01 o 
   9   1   7     3090.18     3123.83    122.64 o 
  10   1   7       38.16      -43.19     43.19 o 
  11   1   7     8387.02     8122.33    247.53 o 
  12   1   7     5192.49     5353.70    186.41 o 
 -14   2   7        7.04       71.12    129.30 o 
 -13   2   7      142.58       64.65    109.91 o 
 -12   2   7     1725.99     1742.01    105.45 o 
 -11   2   7      145.48      131.23     44.81 o 
 -10   2   7      679.76      675.09     56.52 o 
  -9   2   7     6667.14     6723.74    137.04 o 
  -8   2   7    35010.91    35407.50    286.95 o 
  -7   2   7    18351.44    18414.72    181.89 o 
  -6   2   7     2807.18     2760.83     63.31 o 
  -5   2   7     3938.12     4436.14     71.92 o 
  -4   2   7      120.57      129.85     19.84 o 
  -3   2   7    14451.50    13497.15    116.68 o 
  -2   2   7       58.43       91.08     29.80 o 
  -1   2   7    10372.51     8794.06    106.15 o 
   0   2   7     2819.16     2830.89     67.33 o 
   1   2   7    10376.33    10229.93    107.45 o 
   2   2   7    18992.95    17926.50    156.99 o 
   3   2   7     3806.67     3714.86     81.59 o 
   4   2   7     9479.15     9425.77    111.32 o 
   5   2   7     1778.27     1748.24     89.48 o 
   6   2   7     1258.22     1121.97     68.53 o 
   7   2   7      145.12       75.40     43.86 o 
   8   2   7      958.83     1100.82     79.97 o 
   9   2   7     1104.62      903.50     77.48 o 
  10   2   7     1165.52     1347.96    128.78 o 
  11   2   7      381.01      466.79     78.25 o 
  12   2   7     5277.09     5334.52    186.50 o 
 -14   3   7     1968.84     2191.70    258.61 o 
 -13   3   7     8358.22     8888.92    297.05 o 
 -12   3   7     2101.15     2307.76    130.31 o 
 -11   3   7      489.50      435.77     59.09 o 
 -10   3   7      895.58     1012.58     65.30 o 
  -9   3   7    11123.86    11202.65    174.25 o 
  -8   3   7    40146.30    40161.73    359.45 o 
  -7   3   7     1004.00     1019.11     47.19 o 
  -6   3   7    10438.82    10244.03    157.58 o 
  -5   3   7     1066.55     1256.39     41.53 o 
  -4   3   7       26.91       35.70     13.74 o 
  -3   3   7     3878.46     3969.26     67.81 o 
  -2   3   7    15628.98    14821.66    146.07 o 
  -1   3   7      857.54      884.89     35.50 o 
   0   3   7     3811.78     3167.04     64.57 o 
   1   3   7    31070.39    31215.48    234.20 o 
   2   3   7      198.18      187.52     23.28 o 
   3   3   7     9712.39     9226.83    109.63 o 
   4   3   7    15144.38    15723.28    181.69 o 
   5   3   7    23484.70    23306.78    241.31 o 
   6   3   7     1858.60     1565.02     85.85 o 
   7   3   7      278.21      185.58     45.08 o 
   8   3   7     5624.89     5665.64    153.47 o 
   9   3   7     3147.52     3124.80    124.05 o 
  10   3   7       71.25       92.74     54.77 o 
  11   3   7     1034.58     1021.01    103.44 o 
  12   3   7     1136.77     1238.21    107.73 o 
 -14   4   7       42.83       45.26    122.84 o 
 -13   4   7     8601.51     9099.30    249.59 o 
 -12   4   7        9.76      -55.99     55.99 o 
 -11   4   7     3260.03     3374.16    148.57 o 
 -10   4   7     2040.35     2175.63    159.57 o 
  -9   4   7      322.75      371.53     46.49 o 
  -8   4   7    21366.47    21347.81    240.26 o 
  -7   4   7    10145.03    10052.77    149.39 o 
  -6   4   7       43.50      114.34     31.68 o 
  -5   4   7     5217.54     5463.66     95.50 o 
  -4   4   7     5452.52     5198.51     71.39 o 
  -3   4   7     3676.57     4028.37     68.34 o 
  -2   4   7    18630.54    17350.15    164.43 o 
  -1   4   7      380.43      295.61     25.39 o 
   0   4   7    98325.09    96545.40    813.99 o 
   1   4   7     6532.50     6405.14     86.79 o 
   2   4   7    17959.61    19505.64    238.55 o 
   3   4   7     3547.07     3530.51     68.00 o 
   4   4   7     9363.26     9216.68    138.87 o 
   5   4   7    44430.47    43297.63    364.83 o 
   6   4   7     4181.18     4097.88    103.88 o 
   7   4   7    11591.22    11802.28    211.56 o 
   8   4   7      104.36       63.76     55.06 o 
   9   4   7     2547.79     2512.64    114.65 o 
  10   4   7     3063.29     2847.72    164.18 o 
  11   4   7       79.37      128.21     61.42 o 
  12   4   7     1363.21     1381.48    111.43 o 
 -14   5   7       43.69      117.99     90.07 o 
 -13   5   7      956.24      785.19    100.64 o 
 -12   5   7     2806.74     2625.89    216.15 o 
 -11   5   7      218.21      144.49     62.07 o 
 -10   5   7     9578.11    10131.17    202.18 o 
  -9   5   7     4355.22     4462.84    131.12 o 
  -8   5   7    12988.43    13108.12    213.81 o 
  -7   5   7     4302.37     4532.61    182.47 o 
  -6   5   7     2675.40     2577.45     87.28 o 
  -5   5   7     1336.91     1229.51     47.27 o 
  -4   5   7       47.89       96.90     18.42 o 
  -3   5   7    13666.35    15262.35    193.60 o 
  -2   5   7     7641.79     8463.99    106.78 o 
  -1   5   7     3806.21     3674.65     71.81 o 
   0   5   7    49792.96    50539.95    394.67 o 
   1   5   7     1590.34     1691.29     67.46 o 
   2   5   7    12860.49    13604.35    139.24 o 
   3   5   7        5.17       35.67     25.06 o 
   4   5   7    40919.41    39970.58    425.14 o 
   5   5   7     2486.93     2570.84     96.12 o 
   6   5   7      229.96      326.53     45.43 o 
   7   5   7      111.44      108.18     40.62 o 
   8   5   7     4905.53     4685.13    142.78 o 
   9   5   7      357.14      445.81     67.00 o 
  10   5   7    10258.97     9911.21    261.23 o 
  11   5   7      924.41      965.19     92.58 o 
  12   5   7      542.68      540.73     83.35 o 
 -13   6   7      905.16     1049.65    116.80 o 
 -12   6   7     7149.21     7631.06    227.51 o 
 -11   6   7       62.27       11.90     79.00 o 
 -10   6   7     1617.09     1784.91     97.85 o 
  -9   6   7     3734.30     4007.33    127.13 o 
  -8   6   7      309.39      314.84     50.27 o 
  -7   6   7     2051.32     1837.75    101.25 o 
  -6   6   7      249.86      441.85    176.08 o 
  -5   6   7     9461.58     9252.87    159.62 o 
  -4   6   7     1623.44     1657.75     69.22 o 
  -3   6   7    12127.11    11908.77    217.43 o 
  -2   6   7     2904.41     3237.21     64.41 o 
  -1   6   7     4070.66     4190.53     78.42 o 
   0   6   7     1772.88     1936.52     49.69 o 
   1   6   7    81695.80    81875.64   1022.18 o 
   2   6   7     1034.36     1128.42     52.53 o 
   3   6   7      697.15      584.45     34.16 o 
   4   6   7    46358.98    45853.21    378.97 o 
   5   6   7     3574.65     3664.54    102.03 o 
   6   6   7    43093.70    43705.07    390.91 o 
   7   6   7      131.88      100.17     42.93 o 
   8   6   7      397.94      370.48     58.69 o 
   9   6   7     4115.70     4040.28    143.60 o 
  10   6   7      591.50      722.12     81.40 o 
  11   6   7     4318.54     4383.99    247.46 o 
  12   6   7      217.27      225.85     71.77 o 
 -13   7   7       49.06       86.20     70.92 o 
 -12   7   7       28.10      -36.87     57.16 o 
 -11   7   7     1044.18     1153.25    163.63 o 
 -10   7   7     2299.55     2420.05    109.38 o 
  -9   7   7     2928.73     3190.35    118.51 o 
  -8   7   7     1555.78     1419.13     81.97 o 
  -7   7   7    10407.50    10172.92    188.40 o 
  -6   7   7      117.38       56.21     36.06 o 
  -5   7   7     1594.29     1346.64     70.03 o 
  -4   7   7     2581.71     2698.36     87.88 o 
  -3   7   7       71.28      105.62     82.75 o 
  -2   7   7      592.58      580.56     39.95 o 
  -1   7   7       80.60      104.02     17.33 o 
   0   7   7     1547.34     1351.78     43.44 o 
   1   7   7    31467.05    33587.20    254.26 o 
   2   7   7    37692.66    37688.34    281.07 o 
   3   7   7       43.05       34.89     21.14 o 
   4   7   7    10476.80    10550.97    161.02 o 
   5   7   7      246.34      250.59     51.57 o 
   6   7   7     1039.93     1074.50    113.07 o 
   7   7   7        8.50      -17.60     28.65 o 
   8   7   7      197.65      144.88     48.50 o 
   9   7   7     6973.01     6928.50    187.57 o 
  10   7   7      606.41      665.00     78.18 o 
  11   7   7     3545.13     3719.12    155.02 o 
 -13   8   7     2819.63     2803.09    159.23 o 
 -12   8   7     1854.05     1863.27    140.50 o 
 -11   8   7     6288.58     6531.48    211.43 o 
 -10   8   7     1668.17     1482.29     92.73 o 
  -9   8   7      682.76      646.84     67.56 o 
  -8   8   7     3090.15     3026.07    113.85 o 
  -7   8   7    16354.81    15843.26    256.62 o 
  -6   8   7    33883.04    33743.87    391.93 o 
  -5   8   7     3192.08     3188.46    105.02 o 
  -4   8   7     4357.83     4145.98    114.46 o 
  -3   8   7    12220.67    12373.87    191.39 o 
  -2   8   7    84346.31    80897.23    542.14 o 
  -1   8   7    10830.62    10843.74    118.10 o 
   0   8   7      609.20      616.22     33.05 o 
   1   8   7     5452.10     5091.73    102.64 o 
   2   8   7     1994.39     2119.33     62.46 o 
   3   8   7    34393.83    33558.38    454.90 o 
   4   8   7     2100.41     1931.99    110.02 o 
   5   8   7     9226.99     9423.03    159.43 o 
   6   8   7       46.80       41.08     31.69 o 
   7   8   7       14.13      -35.34     35.34 o 
   8   8   7      100.32       27.23     43.35 o 
   9   8   7        1.12      -10.44     50.52 o 
  10   8   7     1990.03     2142.39    119.56 o 
  11   8   7        9.10      -31.54     49.71 o 
 -13   9   7       33.59       29.64     92.07 o 
 -12   9   7     1827.77     1855.40    132.88 o 
 -11   9   7      997.98      947.57    104.38 o 
 -10   9   7     1627.26     1732.57    121.90 o 
  -9   9   7      487.98      451.67    119.19 o 
  -8   9   7     2064.93     2131.60    109.18 o 
  -7   9   7    24058.71    23571.95    313.16 o 
  -6   9   7     5188.34     5339.41    143.31 o 
  -5   9   7     3001.10     2849.52    104.08 o 
  -4   9   7     2202.22     2328.24    163.31 o 
  -3   9   7    13902.33    13972.62    212.98 o 
  -2   9   7     1034.18     1104.42     67.77 o 
  -1   9   7      969.44     1118.71     54.29 o 
   0   9   7      780.84      750.53     38.27 o 
   1   9   7    46334.80    45700.63    367.00 o 
   2   9   7      358.59      407.56     36.55 o 
   3   9   7    21117.55    21557.50    247.87 o 
   4   9   7      105.15       64.10     32.33 o 
   5   9   7     2548.58     2788.89     92.37 o 
   6   9   7     4672.85     4813.97    145.73 o 
   7   9   7      123.78       -0.85     44.68 o 
   8   9   7       72.18       40.25     47.46 o 
   9   9   7       74.87      -18.79    114.43 o 
  10   9   7      508.24      546.80     93.17 o 
  11   9   7      752.60      745.38    105.16 o 
 -12  10   7     1993.41     2000.15    142.86 o 
 -11  10   7     4270.04     4068.89    180.39 o 
 -10  10   7    12274.37    12179.39    359.38 o 
  -9  10   7     1039.74      955.46     81.74 o 
  -8  10   7     4735.62     4665.15    142.91 o 
  -7  10   7     3219.21     3390.52    123.36 o 
  -6  10   7    13111.20    12994.21    225.84 o 
  -5  10   7     7495.06     7210.28    163.04 o 
  -4  10   7     1760.71     1621.21     83.86 o 
  -3  10   7    64839.46    62625.68    554.81 o 
  -2  10   7    17622.44    17198.90    373.00 o 
  -1  10   7    25286.53    24794.76    297.68 o 
   0  10   7     1417.69     1367.58     53.28 o 
   1  10   7     4770.36     4943.24     94.19 o 
   2  10   7    26239.63    26576.59    241.59 o 
   3  10   7     7747.19     7942.58    142.55 o 
   4  10   7      563.73      599.25     60.57 o 
   5  10   7     4397.97     4345.38    115.32 o 
   6  10   7     9791.55     9500.47    175.32 o 
   7  10   7        8.36        5.26     42.42 o 
   8  10   7      108.06       34.14     52.19 o 
   9  10   7     1041.35      998.68    126.91 o 
  10  10   7     1774.04     1554.90    110.62 o 
 -12  11   7      210.94      229.78     84.80 o 
 -11  11   7     6520.35     6838.17    232.41 o 
 -10  11   7     1534.25     1419.43    142.56 o 
  -9  11   7      303.33      206.17     57.92 o 
  -8  11   7     9226.29     8790.15    204.36 o 
  -7  11   7        0.77       86.38     56.92 o 
  -6  11   7     4571.13     4432.48    138.62 o 
  -5  11   7      739.41      651.61     64.88 o 
  -4  11   7      214.49      231.21     49.24 o 
  -3  11   7      423.83      428.41     65.43 o 
  -2  11   7     4295.82     4305.61    127.40 o 
  -1  11   7      773.41      893.23     65.97 o 
   0  11   7    12208.39    12263.38    213.08 o 
   1  11   7     1931.60     1949.50     66.09 o 
   2  11   7    21248.29    21941.16    222.12 o 
   3  11   7     6810.84     6789.79    156.59 o 
   4  11   7      289.27      274.38     43.05 o 
   5  11   7       18.07       67.35     36.88 o 
   6  11   7      858.42      953.30     70.82 o 
   7  11   7    10718.01    10790.46    198.47 o 
   8  11   7      687.80      653.44     69.03 o 
   9  11   7     6252.31     6418.87    188.91 o 
  10  11   7      265.45      408.20     92.38 o 
 -12  12   7      290.39      256.50     89.43 o 
 -11  12   7     4616.76     4837.64    202.72 o 
 -10  12   7     3987.92     4155.75    184.12 o 
  -9  12   7     1405.07     1216.08     94.44 o 
  -8  12   7      211.51       25.32     86.78 o 
  -7  12   7      762.77      687.43     73.82 o 
  -6  12   7      539.20      522.26     66.92 o 
  -5  12   7       80.13      145.54     54.66 o 
  -4  12   7        3.36      -30.93     32.08 o 
  -3  12   7     2433.74     2275.66     98.78 o 
  -2  12   7     4036.17     4076.34    125.05 o 
  -1  12   7      180.63      175.97     43.19 o 
   0  12   7       52.92       24.92     33.83 o 
   1  12   7      115.89      105.14     33.45 o 
   2  12   7     6692.66     7075.04    123.59 o 
   3  12   7      831.83      901.88     60.06 o 
   4  12   7       22.78       27.03     33.14 o 
   5  12   7    22012.57    22551.03    281.55 o 
   6  12   7     4381.34     4307.54    129.36 o 
   7  12   7     4601.60     4689.26    136.88 o 
   8  12   7     3813.76     4211.56    152.89 o 
   9  12   7     2559.15     2768.10    133.21 o 
  10  12   7     4621.03     4789.61    191.62 o 
 -11  13   7       71.09       84.79     78.21 o 
 -10  13   7     1365.91     1598.08    155.16 o 
  -9  13   7      257.51      389.67     85.69 o 
  -8  13   7      907.49      818.71     97.97 o 
  -7  13   7       18.22      -54.66     54.66 o 
  -6  13   7     1994.71     1831.28    121.66 o 
  -5  13   7    39159.42    38736.01    840.71 o 
  -4  13   7      182.90      172.71     51.57 o 
  -3  13   7    15598.49    15786.83    261.63 o 
  -2  13   7      751.03      694.97     64.73 o 
  -1  13   7     3094.52     3193.08    114.65 o 
   0  13   7      787.90      782.04     99.78 o 
   1  13   7      367.76      335.51     51.57 o 
   2  13   7      455.02      488.77     57.32 o 
   3  13   7      528.93      576.41     52.86 o 
   4  13   7     2370.36     2661.05     99.96 o 
   5  13   7       39.02       93.43     44.81 o 
   6  13   7     1344.95     1297.21     83.19 o 
   7  13   7      624.79      764.01     73.84 o 
   8  13   7    16580.45    16889.32    445.76 o 
   9  13   7      130.47       90.02     58.68 o 
 -11  14   7     1500.50     1530.07    146.81 o 
 -10  14   7      334.91      457.88     94.51 o 
  -9  14   7       40.34       97.50     83.69 o 
  -8  14   7       53.66      -13.74     53.78 o 
  -7  14   7       82.16       11.57     51.57 o 
  -6  14   7     4768.18     4766.03    159.57 o 
  -5  14   7     2001.96     1978.57    112.03 o 
  -4  14   7      676.43      784.47     77.26 o 
  -3  14   7     2790.19     2908.54    123.04 o 
  -2  14   7      866.20      832.70     73.21 o 
  -1  14   7     5381.39     5736.26    155.54 o 
   0  14   7     2352.22     2294.92    104.87 o 
   1  14   7       51.70       39.25     37.54 o 
   2  14   7     2957.45     2882.18    132.96 o 
   3  14   7        8.61      -35.71     35.71 o 
   4  14   7    10724.92    10806.14    262.85 o 
   5  14   7     1954.01     2147.31    121.31 o 
   6  14   7     6966.22     7347.23    169.18 o 
   7  14   7     1815.41     1847.31     99.33 o 
   8  14   7      220.61      303.31     63.69 o 
   9  14   7     6188.29     6140.65    423.33 o 
 -10  15   7        4.47       41.52     70.98 o 
  -9  15   7      369.17      554.53     99.36 o 
  -8  15   7      543.36      513.11     78.78 o 
  -7  15   7     5219.66     5040.60    168.24 o 
  -6  15   7    16092.11    16044.77    520.71 o 
  -5  15   7      383.67      448.58     78.16 o 
  -4  15   7    85615.36    84078.47    811.43 o 
  -3  15   7      902.10      964.56     87.02 o 
  -2  15   7      441.66      506.77     68.22 o 
  -1  15   7     1432.34     1543.07     97.52 o 
   0  15   7    10286.65     9711.53    208.91 o 
   1  15   7       25.48      -40.56     40.56 o 
   2  15   7       67.30      -19.53     47.94 o 
   3  15   7     1380.11     1290.08    106.46 o 
   4  15   7      144.64       97.54     49.23 o 
   5  15   7       33.71      -27.57     46.40 o 
   6  15   7      966.09      985.63     90.09 o 
   7  15   7     1196.07     1247.49     98.89 o 
   8  15   7        8.17       11.07     47.15 o 
  -9  16   7      947.98      899.35    116.69 o 
  -8  16   7      780.41      703.86    109.52 o 
  -7  16   7      582.12      474.99     77.30 o 
  -6  16   7      257.60      241.71    123.18 o 
  -5  16   7     2843.98     3010.87    152.11 o 
  -4  16   7     5412.20     5330.10    174.98 o 
  -3  16   7      366.38      288.51     70.16 o 
  -2  16   7     3510.47     3513.83    166.10 o 
  -1  16   7      598.98      601.50     74.09 o 
   0  16   7     2311.58     2461.07    117.89 o 
   1  16   7     1745.19     1436.89     99.38 o 
   2  16   7     2299.10     2172.08    217.86 o 
   3  16   7       15.05      -29.11     54.33 o 
   4  16   7     2032.88     1853.73    187.02 o 
   5  16   7      801.39      641.18     77.48 o 
   6  16   7      111.72       73.12     58.11 o 
   7  16   7       13.12      -50.85     50.85 o 
  -9  17   7       57.07       56.30     75.48 o 
  -8  17   7      282.55      378.95     90.78 o 
  -7  17   7       91.80       68.36     59.47 o 
  -6  17   7     1047.07      968.97     96.17 o 
  -5  17   7    17585.66    17444.10    316.05 o 
  -4  17   7      505.86      523.00     80.33 o 
  -3  17   7    15420.32    15196.20    287.88 o 
  -2  17   7     1692.21     1623.20    106.38 o 
  -1  17   7     3735.21     3711.18    146.95 o 
   0  17   7      349.72      358.24     70.75 o 
   1  17   7      221.21      100.56     65.43 o 
   2  17   7     2755.99     3072.45    154.11 o 
   3  17   7      779.89      740.86     95.05 o 
   4  17   7     5582.10     6011.78    211.43 o 
   5  17   7        4.92      -57.52     57.52 o 
   6  17   7      587.49      444.28     76.12 o 
   7  17   7       13.24       68.04     78.21 o 
  -8  18   7      897.96      970.57    123.07 o 
  -7  18   7       32.52      -53.54     53.54 o 
  -6  18   7       16.62      -42.33     51.84 o 
  -5  18   7       63.54       36.59     53.65 o 
  -4  18   7      237.80      213.77     66.08 o 
  -3  18   7     1763.17     1791.27    190.37 o 
  -2  18   7      130.99        4.18     50.77 o 
  -1  18   7      967.77      991.83     92.45 o 
   0  18   7      701.24      867.36    102.01 o 
   1  18   7       34.42        2.26     65.43 o 
   2  18   7     4624.62     4505.40    186.85 o 
   3  18   7        0.50      133.37     89.34 o 
   4  18   7     4611.68     4788.28    195.13 o 
   5  18   7       40.71       27.37     68.36 o 
   6  18   7        8.89       48.49     91.43 o 
  -6  19   7      728.59      626.72     89.30 o 
  -5  19   7      130.58      144.49     65.69 o 
  -4  19   7        1.26       -7.01     55.11 o 
  -3  19   7      277.41      303.51     72.68 o 
  -2  19   7       62.62        8.72     53.95 o 
  -1  19   7      206.85      167.45     64.41 o 
   0  19   7      376.38      228.05     65.78 o 
   1  19   7     1096.90     1027.34    220.81 o 
   2  19   7     4083.33     3777.53    183.22 o 
   3  19   7    11897.41    12146.07    307.58 o 
   4  19   7      262.83      262.20     87.31 o 
   5  19   7      867.65      790.97    161.63 o 
  -5  20   7       15.16      -22.07     63.54 o 
  -4  20   7      284.41      368.08     84.92 o 
  -3  20   7     1495.88     1373.99    111.35 o 
  -2  20   7      828.88      978.13    132.51 o 
  -1  20   7       29.24       11.28     78.86 o 
   0  20   7      701.34      653.82     87.05 o 
   1  20   7      622.02      665.03     99.87 o 
   2  20   7     1358.47     1224.54    126.18 o 
   3  20   7     3201.27     3258.55    210.14 o 
  -2  21   7        4.91        0.20     64.06 o 
  -1  21   7      185.09       97.15     70.81 o 
   0  21   7      119.95        7.52    124.71 o 
 -12   0   8      264.39      219.28     81.91 o 
 -10   0   8       32.10       76.55     57.01 o 
  -8   0   8    37004.32    38537.90    432.98 o 
  -6   0   8      960.85     1025.49     59.88 o 
  -4   0   8    74032.28    75995.48    808.47 o 
  -2   0   8       27.85       74.75     20.91 o 
   0   0   8     1018.85     1082.25     50.92 o 
   2   0   8      836.44      776.98     77.99 o 
   4   0   8    23775.83    23505.33    385.79 o 
   6   0   8       42.28       15.80     40.39 o 
   8   0   8      850.55     1044.11    111.93 o 
  10   0   8     4215.55     4324.54    221.40 o 
  12   0   8     7787.06     7839.52    462.26 o 
 -13   1   8      427.27      323.26    148.70 o 
 -12   1   8       81.22        0.55     57.16 o 
 -11   1   8        2.28      -23.55     40.96 o 
 -10   1   8       92.25       57.65     36.02 o 
  -9   1   8     6977.35     6988.33    135.45 o 
  -8   1   8     5633.67     5774.21    104.88 o 
  -7   1   8       11.20      -24.41     24.41 o 
  -6   1   8       35.23        0.58     21.77 o 
  -5   1   8     1346.91     1398.10     44.71 o 
  -4   1   8    57137.06    58994.46    362.66 o 
  -3   1   8     1514.55     1578.39     39.84 o 
  -2   1   8     3365.75     3933.33     73.25 o 
  -1   1   8    12235.94    11800.67    114.33 o 
   0   1   8      803.53      722.20     34.55 o 
   1   1   8      703.14      580.87     31.65 o 
   2   1   8    57136.68    56585.20    396.80 o 
   3   1   8    27317.62    26503.05    214.96 o 
   4   1   8    54355.80    53144.59    381.17 o 
   5   1   8      229.10      312.52     45.51 o 
   6   1   8     1190.81     1126.52     70.27 o 
   7   1   8      754.61      798.70     65.97 o 
   8   1   8       53.86       -1.51     38.59 o 
   9   1   8     1557.63     1356.08     93.48 o 
  10   1   8     1635.31     1619.61    112.00 o 
  11   1   8      573.25      697.17     87.02 o 
  12   1   8     2443.64     2273.34    132.10 o 
 -14   2   8      386.93      297.40    148.70 o 
 -13   2   8       40.65      -40.31    135.77 o 
 -12   2   8     1391.95     1384.63    109.20 o 
 -11   2   8     2830.47     3131.63    120.12 o 
 -10   2   8       19.41       12.95     38.21 o 
  -9   2   8      276.13      236.45     42.29 o 
  -8   2   8        8.97      -12.90     31.38 o 
  -7   2   8    22140.46    22469.11    206.33 o 
  -6   2   8       63.35       31.01     21.42 o 
  -5   2   8     8433.61     8164.68     99.77 o 
  -4   2   8    16158.30    16064.94    141.12 o 
  -3   2   8    17882.38    17955.67    146.66 o 
  -2   2   8    24845.39    24111.90    179.09 o 
  -1   2   8      806.55      807.57     29.79 o 
   0   2   8     5740.96     5507.50     76.65 o 
   1   2   8     3347.33     3332.56     62.55 o 
   2   2   8     8385.86     8145.07    103.58 o 
   3   2   8    24130.17    25318.26    227.34 o 
   4   2   8    51846.63    51958.70    401.71 o 
   5   2   8       12.54      -20.07     31.88 o 
   6   2   8     1419.98     1400.85     77.30 o 
   7   2   8     4179.44     4178.59    128.41 o 
   8   2   8        4.07       22.96     44.79 o 
   9   2   8      269.19      238.84     59.47 o 
  10   2   8      651.89      579.96     77.48 o 
  11   2   8     5444.37     5421.11    182.44 o 
  12   2   8      706.32      724.68     98.15 o 
 -14   3   8      104.45      109.91    122.84 o 
 -13   3   8     1070.93     1192.68    134.80 o 
 -12   3   8      840.80      958.45     97.65 o 
 -11   3   8     3973.60     3942.62    133.26 o 
 -10   3   8     7382.28     7674.81    174.38 o 
  -9   3   8    15019.39    15133.89    243.56 o 
  -8   3   8    36959.64    37576.65    390.22 o 
  -7   3   8    10898.24    11099.70    161.74 o 
  -6   3   8     3120.47     3029.12     90.62 o 
  -5   3   8     8742.02     8570.22    101.97 o 
  -4   3   8     3578.97     3643.67     62.65 o 
  -3   3   8    18190.25    17588.05    170.03 o 
  -2   3   8      717.62      654.98     41.82 o 
  -1   3   8     4320.57     4482.07     72.58 o 
   0   3   8     2701.84     2832.37     55.49 o 
   1   3   8    27442.38    28978.23    229.68 o 
   2   3   8    15131.56    15043.84    159.52 o 
   3   3   8    46902.00    46849.61    434.74 o 
   4   3   8    14445.98    14804.52    183.52 o 
   5   3   8     6458.78     6617.99    125.14 o 
   6   3   8     3744.34     3630.49    114.59 o 
   7   3   8        2.06       25.60     36.12 o 
   8   3   8     3665.49     3783.77    131.71 o 
   9   3   8      904.46      805.49     79.15 o 
  10   3   8      292.31      237.42     65.42 o 
  11   3   8     3315.81     3499.01    152.62 o 
  12   3   8        0.71      -53.95     53.95 o 
 -14   4   8      363.77      452.56    168.10 o 
 -13   4   8      776.26      669.50     94.51 o 
 -12   4   8     3565.13     3486.36    157.62 o 
 -11   4   8      560.75      527.73     68.17 o 
 -10   4   8    39998.50    41384.54    447.35 o 
  -9   4   8       78.07      223.96     50.27 o 
  -8   4   8      136.29      212.79     46.79 o 
  -7   4   8      807.46      775.73     63.48 o 
  -6   4   8     1525.14     1596.03     75.53 o 
  -5   4   8     9918.90     9828.13    125.90 o 
  -4   4   8    12798.81    12788.02    140.89 o 
  -3   4   8    12449.52    12461.14    138.38 o 
  -2   4   8    12896.47    13725.63    148.37 o 
  -1   4   8    13448.20    13010.59    156.84 o 
   0   4   8    13000.58    12939.78    149.78 o 
   1   4   8    21437.78    22213.35    187.80 o 
   2   4   8      251.67      312.35     28.43 o 
   3   4   8    58097.86    59293.59    420.95 o 
   4   4   8      223.84      214.62     36.43 o 
   5   4   8    24740.42    25257.36    346.11 o 
   6   4   8    14092.34    13574.66    222.16 o 
   7   4   8        5.45      -12.98     32.79 o 
   8   4   8     1538.88     1478.02    154.91 o 
   9   4   8      496.64      602.80     75.12 o 
  10   4   8     6863.33     6863.17    193.92 o 
  11   4   8     1250.59     1289.03    104.08 o 
 -13   5   8       91.48       77.81     68.37 o 
 -12   5   8       13.05      -24.55     60.45 o 
 -11   5   8        0.49       25.16     49.07 o 
 -10   5   8    11519.41    11930.11    224.23 o 
  -9   5   8    26550.24    26727.12    334.95 o 
  -8   5   8     8407.81     8167.51    177.30 o 
  -7   5   8        0.76      -22.96     33.36 o 
  -6   5   8     3546.85     3502.37    104.87 o 
  -5   5   8    38336.86    37852.40    368.70 o 
  -4   5   8      304.79      295.17     37.07 o 
  -3   5   8     1310.86     1526.60     48.57 o 
  -2   5   8      715.16      640.62     33.97 o 
  -1   5   8      878.94      863.73     46.81 o 
   0   5   8    42352.39    44995.10    489.12 o 
   1   5   8    15958.14    16809.96    159.97 o 
   2   5   8    16395.30    17519.10    233.55 o 
   3   5   8     3821.18     3849.82     77.59 o 
   4   5   8       62.16      102.29     37.90 o 
   5   5   8    17039.61    16831.58    236.85 o 
   6   5   8       66.33       94.40     34.96 o 
   7   5   8     2930.64     2876.35    110.62 o 
   8   5   8     2716.83     2668.46    129.26 o 
   9   5   8        0.62      116.47     57.20 o 
  10   5   8     1673.99     1656.93    109.69 o 
  11   5   8     1323.97     1464.06    109.99 o 
 -13   6   8      160.75      132.17     73.17 o 
 -12   6   8      929.83     1009.52    104.38 o 
 -11   6   8    20978.39    21118.20    316.82 o 
 -10   6   8     1843.59     1957.00    102.20 o 
  -9   6   8    19715.72    20584.80    293.48 o 
  -8   6   8     3073.01     3199.42    126.91 o 
  -7   6   8     5425.71     5592.21    139.52 o 
  -6   6   8     1980.43     1875.44     86.09 o 
  -5   6   8     5870.88     5875.37    131.93 o 
  -4   6   8      513.86      553.36     51.49 o 
  -3   6   8     1775.39     1725.42     70.16 o 
  -2   6   8    13290.69    12753.67    182.53 o 
  -1   6   8      539.11      511.28     33.50 o 
   0   6   8    19777.40    19466.67    171.04 o 
   1   6   8    16201.10    16693.74    161.80 o 
   2   6   8    15322.09    14647.70    154.46 o 
   3   6   8     7101.27     7006.30    123.26 o 
   4   6   8    22842.20    23165.68    278.74 o 
   5   6   8     9650.47     9699.10    177.22 o 
   6   6   8      910.50      965.79     61.18 o 
   7   6   8      549.03      479.13     60.07 o 
   8   6   8       10.90      -62.84     65.73 o 
   9   6   8    13835.08    13898.62    266.44 o 
  10   6   8     1266.04     1438.78    103.87 o 
  11   6   8     6835.96     6932.06    205.25 o 
 -13   7   8      130.13      200.00     79.39 o 
 -12   7   8      142.96      125.90     66.98 o 
 -11   7   8     1586.10     1552.85    118.16 o 
 -10   7   8      877.31     1009.30     82.38 o 
  -9   7   8     4093.61     4260.21    136.32 o 
  -8   7   8      621.19      508.29     60.29 o 
  -7   7   8     8133.11     7923.58    169.34 o 
  -6   7   8    24820.97    25036.29    322.88 o 
  -5   7   8     5896.91     6066.45    153.97 o 
  -4   7   8      969.65     1042.18     86.78 o 
  -3   7   8      380.39      439.59     65.31 o 
  -2   7   8    12467.75    12781.64    149.80 o 
  -1   7   8      808.25      816.18     42.63 o 
   0   7   8     1079.11     1124.58     41.47 o 
   1   7   8      342.06      494.79     36.69 o 
   2   7   8        5.11       25.02     22.29 o 
   3   7   8     3629.59     3518.93    114.89 o 
   4   7   8     7623.94     8171.25    188.86 o 
   5   7   8      186.82      242.73     43.19 o 
   6   7   8      327.99      287.68     54.43 o 
   7   7   8     2177.96     2137.74    103.37 o 
   8   7   8      683.46      758.71     94.25 o 
   9   7   8     2833.50     2793.28    128.41 o 
  10   7   8     2681.89     2675.90    153.04 o 
  11   7   8      693.54      646.49     87.37 o 
 -13   8   8      237.69      167.40     75.07 o 
 -12   8   8      110.97       93.27     79.89 o 
 -11   8   8      464.09      478.87     84.40 o 
 -10   8   8     2047.99     2190.16    111.35 o 
  -9   8   8      754.18      717.37     72.56 o 
  -8   8   8    15319.64    14868.72    309.81 o 
  -7   8   8     4196.24     4358.80    131.47 o 
  -6   8   8    38099.82    37762.01    403.76 o 
  -5   8   8       19.20      121.59     68.12 o 
  -4   8   8     1615.25     1665.32     80.51 o 
  -3   8   8    86433.20    86211.66    683.44 o 
  -2   8   8    13957.36    14403.56    209.93 o 
  -1   8   8    39911.45    40043.69    328.34 o 
   0   8   8     2104.84     2141.19     66.23 o 
   1   8   8    26620.52    25817.96    229.02 o 
   2   8   8    24271.84    25201.72    228.41 o 
   3   8   8      350.90      326.99     41.33 o 
   4   8   8     2922.98     3033.27     92.14 o 
   5   8   8     3233.92     3431.38    100.33 o 
   6   8   8     3457.81     3146.88    101.10 o 
   7   8   8      946.22      962.13     76.64 o 
   8   8   8     3421.32     3316.46    152.76 o 
   9   8   8       45.35      142.96     57.75 o 
  10   8   8     1813.87     1794.91    114.43 o 
  11   8   8      408.08      363.00     76.79 o 
 -13   9   8      620.80      705.02    103.98 o 
 -12   9   8     1035.94      987.50    110.57 o 
 -11   9   8     2329.49     2210.69    139.22 o 
 -10   9   8      379.62      377.78     64.05 o 
  -9   9   8      187.13      183.14     53.78 o 
  -8   9   8      738.87      738.73     71.01 o 
  -7   9   8    16395.36    16500.83    259.85 o 
  -6   9   8    20960.72    20666.33    287.20 o 
  -5   9   8     1321.46     1328.85    113.92 o 
  -4   9   8      333.64      363.17     50.71 o 
  -3   9   8    44999.22    44843.06    936.90 o 
  -2   9   8      409.42      620.72     58.69 o 
  -1   9   8      571.89      599.74     56.92 o 
   0   9   8    10491.80    10594.73    151.81 o 
   1   9   8      424.76      417.98     56.04 o 
   2   9   8    19619.14    20265.54    202.94 o 
   3   9   8       19.70       -8.52     28.31 o 
   4   9   8     1690.16     1530.88     70.43 o 
   5   9   8      711.76      726.59     55.86 o 
   6   9   8     2398.78     2436.00     94.76 o 
   7   9   8     4304.02     4106.14    136.87 o 
   8   9   8      339.83      258.93     62.72 o 
   9   9   8      138.91       77.15     55.85 o 
  10   9   8      817.69      814.06    105.16 o 
 -12  10   8     2346.24     2269.49    151.68 o 
 -11  10   8     5937.42     5856.52    310.64 o 
 -10  10   8      811.97     1003.76     88.79 o 
  -9  10   8      459.81      327.78     63.46 o 
  -8  10   8     1969.13     1849.85    100.71 o 
  -7  10   8    29670.30    29438.72    444.19 o 
  -6  10   8     2841.37     2946.39    139.04 o 
  -5  10   8     7288.98     7147.42    165.33 o 
  -4  10   8    23534.67    22542.41    296.94 o 
  -3  10   8     3880.51     3842.09    123.44 o 
  -2  10   8    96931.24    96301.70   1233.65 o 
  -1  10   8     7350.98     7209.31    156.51 o 
   0  10   8       46.00       33.82     39.59 o 
   1  10   8     7906.25     7973.26    139.95 o 
   2  10   8     1745.53     1931.12     66.89 o 
   3  10   8     4386.75     4413.52    108.81 o 
   4  10   8      191.03      151.36     37.65 o 
   5  10   8     3390.99     3372.48    104.97 o 
   6  10   8     8498.41     8242.23    176.41 o 
   7  10   8      136.79       79.32     52.32 o 
   8  10   8      209.67      186.37     72.79 o 
   9  10   8     2988.92     2988.06    146.51 o 
  10  10   8      483.47      417.55     77.48 o 
 -12  11   8     8267.29     8488.75    269.93 o 
 -11  11   8     3452.07     3634.65    180.39 o 
 -10  11   8      562.42      601.12     93.32 o 
  -9  11   8       25.88       -4.50     58.79 o 
  -8  11   8      211.10       80.71     52.19 o 
  -7  11   8     1848.49     1751.36    111.98 o 
  -6  11   8     1408.24     1501.60    126.91 o 
  -5  11   8      181.95      224.19     50.96 o 
  -4  11   8     5404.83     5179.28    142.07 o 
  -3  11   8       53.38       52.78     42.77 o 
  -2  11   8    11726.92    11686.66    207.64 o 
  -1  11   8      553.76      496.07     56.00 o 
   0  11   8      232.44      220.96     43.19 o 
   1  11   8     3364.68     3362.14     93.87 o 
   2  11   8      482.77      545.63     56.50 o 
   3  11   8      908.33      990.47     60.06 o 
   4  11   8      126.31      126.08     37.76 o 
   5  11   8    10368.05    10534.09    185.74 o 
   6  11   8     7173.52     7247.72    160.68 o 
   7  11   8        8.49       48.32     47.03 o 
   8  11   8     8904.67     9079.86    216.32 o 
   9  11   8      135.73      137.35     64.45 o 
  10  11   8        7.49      -27.08     73.72 o 
 -11  12   8      437.02      690.81    105.10 o 
 -10  12   8     5373.35     5396.32    377.42 o 
  -9  12   8      335.15      371.06     83.99 o 
  -8  12   8     3106.17     2810.25    126.67 o 
  -7  12   8     8497.79     8568.73    200.84 o 
  -6  12   8     5211.98     4933.55    205.30 o 
  -5  12   8     1031.82     1169.94     83.75 o 
  -4  12   8      186.60      143.18     51.99 o 
  -3  12   8     8236.78     8520.25    258.49 o 
  -2  12   8     1533.32     1564.20     87.00 o 
  -1  12   8     5040.63     5205.06    140.92 o 
   0  12   8      184.36      170.93     42.93 o 
   1  12   8     1016.11     1014.50     70.28 o 
   2  12   8      299.60      393.57     68.12 o 
   3  12   8     1386.16     1448.89     84.29 o 
   4  12   8     1057.57     1041.57     68.35 o 
   5  12   8     3441.65     3661.15    116.91 o 
   6  12   8     1803.44     1988.36     96.44 o 
   7  12   8     7931.73     8122.43    180.54 o 
   8  12   8     4894.00     5377.69    202.35 o 
   9  12   8     2730.37     2880.60    172.64 o 
 -11  13   8     3853.04     3805.46    192.68 o 
 -10  13   8      456.08      363.95     93.89 o 
  -9  13   8     1860.32     1724.91    135.87 o 
  -8  13   8      292.57      308.29     68.31 o 
  -7  13   8     3515.56     3728.43    142.50 o 
  -6  13   8      374.77      256.28     73.17 o 
  -5  13   8      967.43      838.95     91.71 o 
  -4  13   8     4857.07     5087.51    153.14 o 
  -3  13   8      692.71      709.51     68.53 o 
  -2  13   8     3150.67     3338.66    120.92 o 
  -1  13   8       89.08      162.74     61.27 o 
   0  13   8    18747.82    18869.11    282.38 o 
   1  13   8       16.31       96.56     41.73 o 
   2  13   8     3761.34     3817.61    150.34 o 
   3  13   8     2491.21     2587.37    109.28 o 
   4  13   8     6138.37     6408.79    168.57 o 
   5  13   8        3.82       23.45     46.25 o 
   6  13   8     2719.26     3047.87    116.99 o 
   7  13   8     9536.50    10037.79    204.67 o 
   8  13   8        1.51      144.53     73.91 o 
   9  13   8     2902.14     3100.88    191.30 o 
 -10  14   8       21.56      -19.87     70.29 o 
  -9  14   8      268.33      178.71     80.46 o 
  -8  14   8     1967.59     1768.21    135.10 o 
  -7  14   8       81.54        5.24     59.57 o 
  -6  14   8      448.26      338.91     72.79 o 
  -5  14   8     8175.29     8205.82    205.55 o 
  -4  14   8     5597.57     6004.82    210.90 o 
  -3  14   8      171.65      170.64     55.56 o 
  -2  14   8       43.25       52.52     46.45 o 
  -1  14   8     2490.61     2695.76    116.61 o 
   0  14   8      549.36      730.36     70.57 o 
   1  14   8      267.92      311.78     67.19 o 
   2  14   8     2722.58     3049.79    141.45 o 
   3  14   8        8.22      -57.86     59.35 o 
   4  14   8      623.63      655.39     73.28 o 
   5  14   8      954.83     1128.56    135.42 o 
   6  14   8     3603.72     3796.04    145.41 o 
   7  14   8      849.96      943.31     93.51 o 
   8  14   8      238.33      194.57     67.51 o 
 -10  15   8       13.10      -62.13     62.13 o 
  -9  15   8      268.03      303.68     89.43 o 
  -8  15   8      741.77      754.04     87.72 o 
  -7  15   8       99.03       72.89     54.38 o 
  -6  15   8      534.01      443.84     74.68 o 
  -5  15   8     6890.51     7080.74    196.84 o 
  -4  15   8     2795.22     2996.68    139.04 o 
  -3  15   8     4310.43     4092.48    149.98 o 
  -2  15   8     1996.45     1890.19    108.56 o 
  -1  15   8    37766.32    37247.86    448.58 o 
   0  15   8      149.04       87.68     59.72 o 
   1  15   8    23780.37    23939.24    341.82 o 
   2  15   8      866.58      728.58    139.14 o 
   3  15   8     1254.07     1079.41     98.96 o 
   4  15   8      253.10      273.84     73.69 o 
   5  15   8     1279.22     1465.52    102.45 o 
   6  15   8      634.65      552.42     75.98 o 
   7  15   8      163.71       79.00     62.86 o 
   8  15   8        3.85       19.64     60.78 o 
  -9  16   8      342.12      224.26     93.43 o 
  -8  16   8       66.07      -22.98     53.84 o 
  -7  16   8      635.58      607.38     82.00 o 
  -6  16   8     1388.97     1343.86    192.91 o 
  -5  16   8     3200.51     3189.28    142.18 o 
  -4  16   8     4237.65     4163.27    187.47 o 
  -3  16   8     3108.34     2910.95    133.62 o 
  -2  16   8     2106.24     2142.30    120.32 o 
  -1  16   8      618.62      653.12     79.97 o 
   0  16   8      340.90      416.48     70.16 o 
   1  16   8      381.54      323.70     75.84 o 
   2  16   8      153.14       32.38     62.54 o 
   3  16   8      132.12       25.47     61.76 o 
   4  16   8      657.67      628.58     94.51 o 
   5  16   8      867.08      855.84    105.16 o 
   6  16   8      650.55      641.80     83.10 o 
   7  16   8      481.23      469.66     80.33 o 
  -8  17   8       15.30      -14.50     73.72 o 
  -7  17   8     1555.29     1468.03    110.55 o 
  -6  17   8       36.53      -13.60     79.51 o 
  -5  17   8        0.11       38.79     53.26 o 
  -4  17   8     2087.86     1992.06    125.05 o 
  -3  17   8      583.56      559.55     78.16 o 
  -2  17   8     3630.40     3843.41    151.14 o 
  -1  17   8      806.74      747.17     92.38 o 
   0  17   8    25026.51    24540.60    368.14 o 
   1  17   8      476.73      462.04     88.57 o 
   2  17   8     1889.39     1588.04    124.27 o 
   3  17   8      328.26      342.01     83.24 o 
   4  17   8      120.31      138.42     98.43 o 
   5  17   8      306.25      504.47     93.89 o 
   6  17   8      281.63      201.82    117.67 o 
  -7  18   8     1694.46     1499.71    116.75 o 
  -6  18   8     1079.65      957.82     98.24 o 
  -5  18   8        9.31      -13.87     55.11 o 
  -4  18   8      250.55      210.77     65.19 o 
  -3  18   8       12.37      -46.45     46.45 o 
  -2  18   8       20.98       11.66     52.97 o 
  -1  18   8      810.42      883.23     88.77 o 
   0  18   8      249.40      309.73     66.58 o 
   1  18   8        4.02       37.08     63.70 o 
   2  18   8        3.92      -37.25     68.94 o 
   3  18   8     3162.45     3332.48    171.73 o 
   4  18   8        2.54      -53.06     69.42 o 
   5  18   8      576.86      469.05     94.74 o 
  -6  19   8      401.75      420.38     85.37 o 
  -5  19   8     1173.07     1151.64    104.63 o 
  -4  19   8      171.17       81.22     61.98 o 
  -3  19   8       49.54       31.45     59.74 o 
  -2  19   8      958.97      750.44     88.06 o 
  -1  19   8      754.46      824.81     91.68 o 
   0  19   8      311.06      254.35     82.98 o 
   1  19   8      145.73       93.39     71.74 o 
   2  19   8       77.36      145.39     81.02 o 
   3  19   8      531.26      576.60    105.43 o 
   4  19   8      232.17      196.04     87.71 o 
  -4  20   8      128.23      135.98     73.28 o 
  -3  20   8      336.41      352.01     81.59 o 
  -2  20   8     2017.52     1906.74    127.40 o 
  -1  20   8        3.14      -21.80     54.56 o 
   0  20   8        0.91      -32.85     64.22 o 
   1  20   8      598.13      625.90    102.40 o 
   2  20   8      158.16      132.44    102.84 o 
 -11   0   9     1529.96     1577.51    193.96 o 
  -9   0   9     5884.71     5981.18    204.35 o 
  -7   0   9    47571.19    47524.00    560.38 o 
  -5   0   9     7573.64     7237.79    194.29 o 
  -3   0   9     5647.31     5535.05    108.98 o 
  -1   0   9    13507.96    12874.72    180.44 o 
   1   0   9     1869.96     1870.23     96.98 o 
   3   0   9     1073.24     1389.49     95.88 o 
   5   0   9     4515.95     4450.04    171.39 o 
   7   0   9     7656.18     7558.69    417.01 o 
   9   0   9     3561.46     3351.44    200.42 o 
  11   0   9     3389.90     3710.46    221.40 o 
 -13   1   9     7770.66     7868.15    413.77 o 
 -12   1   9     3766.08     3370.08    187.27 o 
 -11   1   9     2359.62     2488.59    130.54 o 
 -10   1   9       62.02      -53.24     53.24 o 
  -9   1   9       84.52       54.00     39.53 o 
  -8   1   9     9648.32     9986.56    177.99 o 
  -7   1   9     1544.79     1630.30     66.02 o 
  -6   1   9     1093.83     1104.95     45.66 o 
  -5   1   9     9976.74     9823.34    161.25 o 
  -4   1   9    13592.84    14485.10    137.54 o 
  -3   1   9     8430.80     7492.27     97.82 o 
  -2   1   9      334.67      344.88     23.20 o 
  -1   1   9     6903.39     6980.35    108.42 o 
   0   1   9       10.73        7.05     24.43 o 
   1   1   9     1138.28     1162.60     44.81 o 
   2   1   9    36058.65    36579.42    296.53 o 
   3   1   9    43134.50    43590.07    312.22 o 
   4   1   9    22524.84    22612.77    273.99 o 
   5   1   9      150.99      104.33     38.95 o 
   6   1   9     7056.29     6864.78    155.95 o 
   7   1   9    15241.20    15223.96    252.05 o 
   8   1   9     2713.72     2742.36    119.54 o 
   9   1   9     5456.23     5148.69    163.22 o 
  10   1   9     2046.05     1814.00    112.09 o 
  11   1   9      572.53      701.54     87.69 o 
 -13   2   9      778.58      756.43    174.56 o 
 -12   2   9      409.09      433.90     81.95 o 
 -11   2   9       85.41       55.77     57.90 o 
 -10   2   9      319.84      336.73     55.56 o 
  -9   2   9     1915.04     2092.90     93.33 o 
  -8   2   9    10135.52    10235.63    183.00 o 
  -7   2   9     1243.61     1238.97     69.93 o 
  -6   2   9    36239.18    36507.40    307.82 o 
  -5   2   9      284.05      330.25     29.18 o 
  -4   2   9     9268.38     9044.15    103.05 o 
  -3   2   9     3839.77     3474.84     58.53 o 
  -2   2   9     3358.96     4008.63     62.12 o 
  -1   2   9      223.55      335.36     41.44 o 
   0   2   9    13467.80    12936.22    154.78 o 
   1   2   9     3819.48     3447.79     66.58 o 
   2   2   9       14.69       55.41     22.25 o 
   3   2   9    59113.07    58789.63    425.70 o 
   4   2   9     5246.69     5318.20    111.38 o 
   5   2   9    21727.56    20855.77    395.01 o 
   6   2   9      657.69      755.20     70.92 o 
   7   2   9     6050.30     6199.97    160.76 o 
   8   2   9     2442.97     2312.61    112.24 o 
   9   2   9     2714.94     2602.03    124.79 o 
  10   2   9      151.05      122.21     62.05 o 
  11   2   9      133.34      197.71     69.44 o 
 -13   3   9     1657.30     1627.77    155.23 o 
 -12   3   9      446.40      403.30     78.21 o 
 -11   3   9     1739.31     1679.68     97.42 o 
 -10   3   9     4505.73     4694.46    139.40 o 
  -9   3   9      104.49       91.26     48.52 o 
  -8   3   9       69.04       90.38     40.31 o 
  -7   3   9     6097.44     5950.90    151.17 o 
  -6   3   9    20435.99    20926.87    257.37 o 
  -5   3   9    82143.10    82391.51    868.38 o 
  -4   3   9    65298.50    64624.19    761.80 o 
  -3   3   9    21337.23    21002.38    199.46 o 
  -2   3   9    10289.48    10370.96    184.98 o 
  -1   3   9     4172.57     4890.86     70.62 o 
   0   3   9     1556.61     1493.27     44.52 o 
   1   3   9     4995.62     5133.07     82.72 o 
   2   3   9      508.40      493.45     32.70 o 
   3   3   9    11320.84    11812.75    152.34 o 
   4   3   9     1706.33     1910.83    106.32 o 
   5   3   9     5727.47     5586.51    117.95 o 
   6   3   9    10064.78     9911.99    191.14 o 
   7   3   9       27.12       67.98     40.52 o 
   8   3   9     5626.59     5833.79    167.67 o 
   9   3   9     1577.17     1534.51    104.72 o 
  10   3   9      136.55       64.25     63.57 o 
  11   3   9      840.40      744.73     89.20 o 
 -13   4   9      529.11      567.97    113.14 o 
 -12   4   9      264.81      232.50     62.97 o 
 -11   4   9      750.96      766.42     76.67 o 
 -10   4   9      252.48      330.74     57.51 o 
  -9   4   9     6468.94     6612.92    160.61 o 
  -8   4   9     3424.26     3424.70    148.37 o 
  -7   4   9    37014.14    37505.52    388.41 o 
  -6   4   9      793.31      786.17     58.81 o 
  -5   4   9    20023.06    20639.35    253.14 o 
  -4   4   9     3250.65     3068.08     70.84 o 
  -3   4   9     3614.00     3742.97     93.06 o 
  -2   4   9      103.52      156.91     22.66 o 
  -1   4   9     1560.52     1448.24     60.13 o 
   0   4   9      935.61      976.55     37.56 o 
   1   4   9     5589.26     5909.53     89.97 o 
   2   4   9     3887.13     3484.98     72.89 o 
   3   4   9     8299.52     8042.61    131.99 o 
   4   4   9    68864.18    69540.50    574.92 o 
   5   4   9     1522.51     1646.14     72.61 o 
   6   4   9       15.45       10.57     49.46 o 
   7   4   9        1.25       -4.08     39.31 o 
   8   4   9    11875.06    11619.84    234.15 o 
   9   4   9     7850.24     7716.30    202.52 o 
  10   4   9      826.37      755.26    138.70 o 
  11   4   9     1285.92      935.32     94.97 o 
 -13   5   9     1008.30     1072.01    111.48 o 
 -12   5   9      211.57      163.82     66.36 o 
 -11   5   9     9124.30     9365.21    221.27 o 
 -10   5   9     1418.01     1571.34     94.04 o 
  -9   5   9     5898.94     6269.08    188.50 o 
  -8   5   9     2710.16     2670.71    104.08 o 
  -7   5   9     6669.88     6789.47    152.25 o 
  -6   5   9    22590.66    22190.14    277.47 o 
  -5   5   9    43165.16    43485.09    413.00 o 
  -4   5   9    26811.22    27162.45    380.73 o 
  -3   5   9     5817.45     5904.54     94.47 o 
  -2   5   9     2673.70     2662.26     65.36 o 
  -1   5   9        6.03       31.81     23.33 o 
   0   5   9        1.40       45.63     17.71 o 
   1   5   9       89.62      125.35     22.90 o 
   2   5   9     1748.30     1674.98     55.05 o 
   3   5   9    16507.40    16467.14    199.80 o 
   4   5   9     3878.36     4001.05    114.31 o 
   5   5   9     6010.32     6128.35    141.43 o 
   6   5   9     1352.01     1522.88     82.92 o 
   7   5   9      473.05      556.95     65.29 o 
   8   5   9     4512.19     4477.78    150.24 o 
   9   5   9      792.52      866.98     86.19 o 
  10   5   9       15.79       74.35     56.52 o 
  11   5   9      572.46      516.61     84.55 o 
 -13   6   9     1802.65     1918.33    140.04 o 
 -12   6   9       15.49      -11.59     59.88 o 
 -11   6   9       14.48       10.37     55.99 o 
 -10   6   9     7089.62     7413.65    181.64 o 
  -9   6   9      404.54      477.48     62.97 o 
  -8   6   9      824.04      843.15     68.65 o 
  -7   6   9     1745.20     1687.13    100.78 o 
  -6   6   9    13119.44    13088.05    231.43 o 
  -5   6   9     4317.75     4452.19    119.78 o 
  -4   6   9    14884.14    15182.70    216.72 o 
  -3   6   9      472.66      561.60     47.46 o 
  -2   6   9     3220.70     2841.83     74.06 o 
  -1   6   9     1633.54     1542.35     54.68 o 
   0   6   9     3271.13     3307.25     80.57 o 
   1   6   9    50608.75    51224.09    352.57 o 
   2   6   9     1652.05     1750.32     58.65 o 
   3   6   9      482.20      506.42     45.72 o 
   4   6   9     8042.27     8309.31    146.09 o 
   5   6   9     9748.00     9819.49    182.45 o 
   6   6   9     2079.28     2128.63     96.72 o 
   7   6   9     4111.07     3699.23    129.97 o 
   8   6   9    10248.79    10275.45    222.80 o 
   9   6   9     2694.16     2691.44    129.97 o 
  10   6   9    10675.57    10892.20    251.05 o 
  11   6   9      567.36      453.86     80.83 o 
 -13   7   9       60.35       62.02     70.29 o 
 -12   7   9        1.91        9.76     63.24 o 
 -11   7   9     1763.35     1841.88    108.69 o 
 -10   7   9     1340.19     1389.88     93.66 o 
  -9   7   9      151.10      128.78     50.03 o 
  -8   7   9       33.09       48.58     42.57 o 
  -7   7   9     2439.08     2608.11    122.25 o 
  -6   7   9     9854.71     9559.38    182.41 o 
  -5   7   9    11122.02    11332.99    194.27 o 
  -4   7   9       15.39       65.90     35.82 o 
  -3   7   9    25000.15    24889.66    309.81 o 
  -2   7   9    16509.68    16631.43    227.67 o 
  -1   7   9     6393.50     6550.73    112.31 o 
   0   7   9      854.85      866.85     48.12 o 
   1   7   9    20966.09    20872.45    260.82 o 
   2   7   9     9534.73     9858.44    141.19 o 
   3   7   9     3979.34     3754.08    154.30 o 
   4   7   9     4244.62     4266.10    106.33 o 
   5   7   9      325.28      378.34     46.15 o 
   6   7   9      313.46      213.95     48.33 o 
   7   7   9      520.95      477.69     74.65 o 
   8   7   9     1444.77     1462.25     98.40 o 
   9   7   9      546.43      526.69     83.05 o 
  10   7   9      364.03      404.66     74.05 o 
 -13   8   9       14.79      -29.10     64.22 o 
 -12   8   9      684.56      691.82     97.05 o 
 -11   8   9      126.47       76.50     56.91 o 
 -10   8   9      923.00      749.29     82.12 o 
  -9   8   9     4091.38     3981.46    137.14 o 
  -8   8   9       39.93       19.40     40.31 o 
  -7   8   9     3173.47     3318.04    118.27 o 
  -6   8   9      205.24      276.25     50.71 o 
  -5   8   9     2566.51     2548.40    106.70 o 
  -4   8   9     1719.84     1651.70    104.56 o 
  -3   8   9    14673.11    14892.51    224.58 o 
  -2   8   9     7876.05     7930.56    234.23 o 
  -1   8   9    29139.79    29181.01    324.75 o 
   0   8   9    28658.25    29093.69    276.43 o 
   1   8   9      276.28      335.11     40.79 o 
   2   8   9    86976.78    87949.34    674.64 o 
   3   8   9      353.54      478.59     45.91 o 
   4   8   9       54.18       87.21     33.36 o 
   5   8   9     2263.32     2407.37    126.95 o 
   6   8   9        2.95      -31.47     38.66 o 
   7   8   9     3860.12     3826.54    134.76 o 
   8   8   9     3392.07     3223.69    152.95 o 
   9   8   9     1892.60     2036.55    139.32 o 
  10   8   9        8.20        7.68     62.74 o 
 -12   9   9      642.97      575.70     96.60 o 
 -11   9   9     4705.98     4830.16    301.57 o 
 -10   9   9      175.77      156.68     58.05 o 
  -9   9   9      572.18      437.51     66.72 o 
  -8   9   9       16.33       70.16     47.00 o 
  -7   9   9     2608.39     2562.69    110.11 o 
  -6   9   9     1558.79     1572.85    131.58 o 
  -5   9   9       31.21       51.14     38.59 o 
  -4   9   9    24910.46    24050.81    305.82 o 
  -3   9   9    11981.90    11708.89    203.46 o 
  -2   9   9    53393.34    52375.65    490.38 o 
  -1   9   9    16651.40    16464.14    237.45 o 
   0   9   9     8582.48     8804.86    156.50 o 
   1   9   9     2703.28     2850.56    105.32 o 
   2   9   9     7932.66     8330.97    168.21 o 
   3   9   9      123.57      197.67     50.70 o 
   4   9   9      236.38      177.76     38.41 o 
   5   9   9    11561.08    11449.23    205.66 o 
   6   9   9      195.52      213.62     47.93 o 
   7   9   9     2293.24     2290.79    139.98 o 
   8   9   9      881.02      796.02     82.30 o 
   9   9   9      641.55      569.66     78.25 o 
  10   9   9      360.43      354.90     76.82 o 
 -12  10   9     3590.64     3769.33    189.10 o 
 -11  10   9     1657.48     1779.59    157.35 o 
 -10  10   9     4706.48     4881.07    236.98 o 
  -9  10   9      298.12      313.72     64.41 o 
  -8  10   9     7085.61     6825.90    350.87 o 
  -7  10   9     1951.28     1857.83     99.13 o 
  -6  10   9    17679.72    17125.43    269.42 o 
  -5  10   9     2059.12     1940.71     95.32 o 
  -4  10   9      771.50      690.92     64.53 o 
  -3  10   9     1705.81     1489.81     82.95 o 
  -2  10   9    12224.09    12472.13    233.29 o 
  -1  10   9      568.29      640.78     67.49 o 
   0  10   9     5423.56     5402.29    136.16 o 
   1  10   9    38017.47    38169.04    349.03 o 
   2  10   9       33.75      118.62     41.05 o 
   3  10   9     6887.46     7215.30    163.53 o 
   4  10   9      126.32      131.46     39.86 o 
   5  10   9       15.28       33.57     39.52 o 
   6  10   9     2132.28     2272.00     98.05 o 
   7  10   9     5408.93     5490.01    187.78 o 
   8  10   9      135.37       56.83     53.10 o 
   9  10   9      209.83       83.23     62.18 o 
  10  10   9     1404.81     1517.04    114.37 o 
 -12  11   9     4124.73     4040.80    195.32 o 
 -11  11   9      877.79      784.88    106.69 o 
 -10  11   9    10924.15    11050.01    244.66 o 
  -9  11   9     1878.41     1758.98    107.98 o 
  -8  11   9     1526.54     1433.23     96.82 o 
  -7  11   9     1139.39     1211.40     88.47 o 
  -6  11   9      227.15      248.60     55.11 o 
  -5  11   9     3371.50     3217.16    119.61 o 
  -4  11   9       51.01        8.25     43.86 o 
  -3  11   9    13755.99    13155.61    226.69 o 
  -2  11   9     1060.26     1019.75     83.13 o 
  -1  11   9     2205.52     2185.67     97.17 o 
   0  11   9      761.39      782.16     62.18 o 
   1  11   9      813.62      897.11     65.29 o 
   2  11   9     1224.30     1391.61     82.16 o 
   3  11   9      320.27      324.33     51.57 o 
   4  11   9     3845.78     3789.33    129.84 o 
   5  11   9     1005.80     1113.57     86.14 o 
   6  11   9     4661.92     4716.36    150.74 o 
   7  11   9     2363.88     2419.96    107.45 o 
   8  11   9     3187.49     3507.04    145.41 o 
   9  11   9       76.44      184.12     66.68 o 
 -11  12   9     7879.71     8101.73    317.16 o 
 -10  12   9     2345.40     2288.29    153.82 o 
  -9  12   9     2314.86     2291.32    150.07 o 
  -8  12   9     3225.59     3247.30    134.88 o 
  -7  12   9     2954.90     3282.95    153.72 o 
  -6  12   9     1365.33     1388.03     93.12 o 
  -5  12   9      513.60      606.81     67.77 o 
  -4  12   9      786.79      779.91     72.28 o 
  -3  12   9     4611.49     4722.45    160.16 o 
  -2  12   9       53.21       56.96     38.59 o 
  -1  12   9       67.01       85.77     40.73 o 
   0  12   9       17.71        8.52     35.12 o 
   1  12   9       74.70       42.37     49.46 o 
   2  12   9     2714.78     2843.42    132.19 o 
   3  12   9      148.26      130.25     48.80 o 
   4  12   9     2216.41     2217.77    108.79 o 
   5  12   9      140.73      185.46     74.07 o 
   6  12   9     4892.08     5291.01    283.46 o 
   7  12   9      669.74      691.34     72.27 o 
   8  12   9     2765.98     2715.00    140.80 o 
   9  12   9     5167.26     5784.04    271.55 o 
 -11  13   9     6714.87     6611.28    244.98 o 
 -10  13   9      197.73      162.08     86.37 o 
  -9  13   9     3935.90     4261.00    164.67 o 
  -8  13   9     8587.09     8368.37    212.72 o 
  -7  13   9       56.37       40.40     59.72 o 
  -6  13   9      810.75      730.02     80.72 o 
  -5  13   9      621.18      557.12     85.69 o 
  -4  13   9     4458.54     4475.51    147.72 o 
  -3  13   9      136.05       72.88     45.22 o 
  -2  13   9       27.40       93.80     45.68 o 
  -1  13   9     5768.65     5866.40    158.72 o 
   0  13   9      851.30      981.60     85.53 o 
   1  13   9     3705.64     3848.49    154.72 o 
   2  13   9      789.38      737.01     84.63 o 
   3  13   9     1226.82     1135.65    102.40 o 
   4  13   9        6.82      -34.93     34.93 o 
   5  13   9      143.16      123.85     55.56 o 
   6  13   9     4074.69     4310.60    188.50 o 
   7  13   9      667.88      766.21     87.02 o 
   8  13   9     2722.44     2850.87    193.93 o 
 -10  14   9     1956.09     2251.87    206.19 o 
  -9  14   9     5311.86     5336.11    184.47 o 
  -8  14   9        5.39      -11.86     83.56 o 
  -7  14   9     4010.83     3751.43    175.20 o 
  -6  14   9     1808.34     1682.99    126.96 o 
  -5  14   9     7956.47     7575.38    197.71 o 
  -4  14   9     5091.30     4865.97    183.83 o 
  -3  14   9     6643.80     6713.47    181.31 o 
  -2  14   9     6084.30     6069.96    171.14 o 
  -1  14   9     4414.74     4503.43    149.27 o 
   0  14   9     4497.45     4618.78    148.55 o 
   1  14   9     2493.84     2595.95    137.37 o 
   2  14   9     2088.53     1954.59    172.69 o 
   3  14   9      137.09      118.14     97.94 o 
   4  14   9       15.47      -31.98     53.74 o 
   5  14   9     1890.73     1565.52    102.61 o 
   6  14   9       23.23      -42.83     75.59 o 
   7  14   9     3611.91     3773.57    176.37 o 
   8  14   9      914.81      801.33    216.58 o 
  -9  15   9      159.03      182.08    103.58 o 
  -8  15   9     1677.08     1354.78    106.45 o 
  -7  15   9      185.23      113.90     59.62 o 
  -6  15   9      470.88      619.23     79.67 o 
  -5  15   9     1543.89     1436.98    102.37 o 
  -4  15   9        0.41       69.75     55.45 o 
  -3  15   9     4685.64     4503.07    155.90 o 
  -2  15   9     3516.83     3655.21    141.86 o 
  -1  15   9      139.62      214.09     63.08 o 
   0  15   9    24466.78    24801.08    355.86 o 
   1  15   9      679.14      667.64    100.17 o 
   2  15   9      194.27       88.76     59.91 o 
   3  15   9       22.40       42.48     75.54 o 
   4  15   9     5943.14     6114.94    208.43 o 
   5  15   9      703.40      630.54     97.05 o 
   6  15   9       94.57      111.58     60.22 o 
   7  15   9     1357.79     1446.39    113.85 o 
  -9  16   9      661.88      733.27    114.43 o 
  -8  16   9      595.12      487.57     81.88 o 
  -7  16   9      378.70      363.53     72.11 o 
  -6  16   9     3568.63     3586.14    149.43 o 
  -5  16   9     2169.75     2275.93    123.36 o 
  -4  16   9     8594.66     8701.16    218.75 o 
  -3  16   9        0.25      -28.11     49.89 o 
  -2  16   9       41.14       50.77     55.56 o 
  -1  16   9    10674.14    11419.85    246.07 o 
   0  16   9     4461.57     4643.36    171.70 o 
   1  16   9      109.36      154.47     71.74 o 
   2  16   9        7.13      -40.85     62.96 o 
   3  16   9      644.20      564.10     92.72 o 
   4  16   9      320.12      396.96     88.29 o 
   5  16   9       10.53       22.34     68.86 o 
   6  16   9       21.12        8.18     71.28 o 
  -8  17   9     5091.60     5325.99    191.78 o 
  -7  17   9       10.25       -5.80     56.22 o 
  -6  17   9     1150.60     1102.01    127.76 o 
  -5  17   9       73.23       94.84     55.18 o 
  -4  17   9        2.16      -46.79     46.79 o 
  -3  17   9        3.42      -48.49     48.49 o 
  -2  17   9     2029.14     2209.50    124.16 o 
  -1  17   9     8638.98     9177.66    225.10 o 
   0  17   9       95.44      176.61     75.96 o 
   1  17   9     2105.67     2032.40    201.70 o 
   2  17   9        8.74      -92.62     92.62 o 
   3  17   9    11733.45    12084.40    513.76 o 
   4  17   9       12.47       36.68     69.15 o 
   5  17   9     2645.06     2996.02    168.77 o 
  -7  18   9      585.80      559.89     92.09 o 
  -6  18   9      308.51      342.61     78.25 o 
  -5  18   9       28.23      -19.69     53.65 o 
  -4  18   9       13.28       53.26     57.81 o 
  -3  18   9     1700.84     1541.26    111.81 o 
  -2  18   9     1013.62     1015.55     94.28 o 
  -1  18   9        3.06      151.32     67.19 o 
   0  18   9     1003.76      981.14    107.73 o 
   1  18   9       17.27      -13.57     63.24 o 
   2  18   9      510.19      459.24    118.81 o 
   3  18   9      177.10      262.87     86.73 o 
   4  18   9      115.05       23.73     80.26 o 
  -5  19   9      548.39      491.77     87.96 o 
  -4  19   9       68.94        0.02     62.31 o 
  -3  19   9       48.05        2.63     56.81 o 
  -2  19   9        5.16      -53.78     53.78 o 
  -1  19   9      246.41      237.08     70.27 o 
   0  19   9      218.08      161.23     79.34 o 
   1  19   9       21.24      -59.23     65.77 o 
   2  19   9     3406.75     3315.50    175.72 o 
   3  19   9       34.22      -65.87     65.87 o 
  -3  20   9       84.23       33.76     67.36 o 
  -2  20   9     3870.26     3967.07    275.29 o 
  -1  20   9       44.24      -38.37     73.17 o 
   0  20   9     2105.65     2144.92    153.19 o 
 -12   0  10     1096.00     1202.53    187.49 o 
 -10   0  10       77.57       25.86     90.51 o 
  -8   0  10        0.62      -32.33     71.12 o 
  -6   0  10     1686.19     1523.01     76.27 o 
  -4   0  10    82149.69    83179.12    696.43 o 
  -2   0  10    14904.94    15388.49    205.52 o 
   0   0  10     2221.44     1982.97    132.14 o 
   2   0  10    14864.97    13741.16    213.88 o 
   4   0  10    20651.92    21036.58    382.71 o 
   6   0  10       91.89      181.69     74.35 o 
   8   0  10     2695.43     2467.86    169.15 o 
  10   0  10      214.55      164.08     83.74 o 
 -13   1  10     6178.61     7016.50    283.33 o 
 -12   1  10     7688.51     8184.36    294.63 o 
 -11   1  10     1892.29     1725.78    143.95 o 
 -10   1  10       81.99       34.40     63.51 o 
  -9   1  10      106.86       44.78     61.59 o 
  -8   1  10     2969.30     2941.51    101.98 o 
  -7   1  10        3.21       38.11     39.93 o 
  -6   1  10      474.17      441.05     40.62 o 
  -5   1  10    40558.83    40781.07    328.34 o 
  -4   1  10      301.53      355.26     34.35 o 
  -3   1  10     7839.72     7730.96     97.15 o 
  -2   1  10      328.92      290.90     23.67 o 
  -1   1  10     2016.90     2036.67     50.71 o 
   0   1  10    10246.31    10031.77    133.57 o 
   1   1  10     1808.76     1728.90     62.56 o 
   2   1  10       48.24       34.80     25.83 o 
   3   1  10    34005.84    33457.73    267.95 o 
   4   1  10     5724.84     5540.36    133.66 o 
   5   1  10       95.06      153.01     37.90 o 
   6   1  10    11956.34    11581.51    211.53 o 
   7   1  10    19573.29    19490.03    298.12 o 
   8   1  10     8247.61     8217.29    202.79 o 
   9   1  10      279.15      199.11     59.47 o 
  10   1  10      242.85      147.76     60.29 o 
  11   1  10        2.61       61.33     59.59 o 
 -13   2  10     1748.86     1661.56    239.21 o 
 -12   2  10      641.08      793.92    216.58 o 
 -11   2  10        1.83      -42.02     68.57 o 
 -10   2  10      112.51      112.00     71.13 o 
  -9   2  10      115.80       40.86     63.46 o 
  -8   2  10     6284.16     6574.44    149.00 o 
  -7   2  10     2034.45     1971.15     83.58 o 
  -6   2  10    12282.00    12086.91    281.82 o 
  -5   2  10     9031.54     9730.41    137.19 o 
  -4   2  10    16983.69    16610.23    181.56 o 
  -3   2  10    63235.04    63130.20    442.90 o 
  -2   2  10      602.09      646.60     38.72 o 
  -1   2  10       84.13      196.55     52.91 o 
   0   2  10     6595.75     6961.59    127.51 o 
   1   2  10     1534.56     1680.38     62.65 o 
   2   2  10    15709.70    15730.90    186.74 o 
   3   2  10    19687.87    19607.76    192.93 o 
   4   2  10    31482.08    31081.94    298.42 o 
   5   2  10      131.87      113.07     35.34 o 
   6   2  10     2046.74     2227.29    100.13 o 
   7   2  10      459.83      579.04     70.03 o 
   8   2  10     7621.95     7250.81    244.49 o 
   9   2  10     2044.15     2125.69    117.32 o 
  10   2  10        6.23      -53.48     53.48 o 
  11   2  10        1.72      -51.62     51.62 o 
 -13   3  10      385.61      698.24    181.03 o 
 -12   3  10      161.98      142.40     91.09 o 
 -11   3  10     2970.09     3050.51    146.40 o 
 -10   3  10     1970.30     1967.73     98.40 o 
  -9   3  10     7572.87     7947.63    173.98 o 
  -8   3  10      796.51      752.82     65.32 o 
  -7   3  10     3052.64     3067.84    105.45 o 
  -6   3  10     9163.23     8855.59    164.17 o 
  -5   3  10     9405.23     8890.47    255.69 o 
  -4   3  10    98227.43    98189.41    752.96 o 
  -3   3  10      858.04      895.34     58.50 o 
  -2   3  10        9.02       81.13     47.55 o 
  -1   3  10    23066.41    22907.54    189.26 o 
   0   3  10     9972.35     9416.74    114.77 o 
   1   3  10    34366.84    34512.26    265.03 o 
   2   3  10    12387.24    12038.13    141.75 o 
   3   3  10     2404.11     2544.42     87.02 o 
   4   3  10    16820.72    17004.43    209.65 o 
   5   3  10     2385.87     2612.60     98.95 o 
   6   3  10     3787.39     3830.86    125.00 o 
   7   3  10     2874.20     2788.67    118.52 o 
   8   3  10        6.87      -44.32     47.88 o 
   9   3  10     1240.84     1310.35     98.21 o 
  10   3  10     1025.91      991.97     95.43 o 
  11   3  10     1656.28     1529.87    158.64 o 
 -13   4  10       58.20       19.40    122.84 o 
 -12   4  10       35.33       -1.91     75.74 o 
 -11   4  10      854.76      857.23     81.30 o 
 -10   4  10     1759.40     1906.47    125.98 o 
  -9   4  10     1600.53     1643.16     88.85 o 
  -8   4  10      116.16      120.79     41.84 o 
  -7   4  10      257.44      260.83     47.26 o 
  -6   4  10    10266.07    10299.55    182.19 o 
  -5   4  10    30461.01    29831.71    324.33 o 
  -4   4  10    10106.77    10148.34    171.17 o 
  -3   4  10     3160.09     3099.43     76.04 o 
  -2   4  10    19680.73    19041.33    198.12 o 
  -1   4  10     2763.27     2853.50     87.96 o 
   0   4  10      933.91      922.91     41.59 o 
   1   4  10     8129.32     8389.04    113.99 o 
   2   4  10     1543.36     1575.74     55.31 o 
   3   4  10    13614.84    13575.30    247.29 o 
   4   4  10      535.80      656.19     63.46 o 
   5   4  10     9669.94     9364.16    187.37 o 
   6   4  10      267.16      189.56     47.26 o 
   7   4  10     8379.41     8574.08    197.71 o 
   8   4  10     2516.80     2601.10    123.83 o 
   9   4  10     4083.56     3789.38    147.82 o 
  10   4  10        9.56       11.77     53.60 o 
 -13   5  10      588.97      543.17    111.93 o 
 -12   5  10    11040.02    11432.75    310.75 o 
 -11   5  10    11407.02    11681.28    236.62 o 
 -10   5  10    29037.50    30029.17    381.45 o 
  -9   5  10     2733.99     2860.39    112.24 o 
  -8   5  10     1095.89     1151.75     76.34 o 
  -7   5  10      564.99      626.25     69.99 o 
  -6   5  10    14400.15    14324.67    220.41 o 
  -5   5  10    27831.48    27545.63    313.34 o 
  -4   5  10     1619.23     1518.28    107.31 o 
  -3   5  10     1427.81     1316.48    113.85 o 
  -2   5  10     9598.58     8986.94    129.79 o 
  -1   5  10     9788.23     9572.52    145.71 o 
   0   5  10    17309.16    17469.44    323.21 o 
   1   5  10       72.32       69.25     25.01 o 
   2   5  10     3196.72     3102.29     74.50 o 
   3   5  10      713.77      678.99     48.82 o 
   4   5  10     3328.70     3245.40     94.43 o 
   5   5  10     1272.36     1174.76     72.24 o 
   6   5  10     1200.72     1166.78     79.59 o 
   7   5  10      746.69      730.00     73.18 o 
   8   5  10     5039.92     5067.27    160.55 o 
   9   5  10     6537.20     6796.72    287.42 o 
  10   5  10     3323.20     3207.65    146.95 o 
 -13   6  10      384.91      386.82     90.62 o 
 -12   6  10      186.44      287.22     77.08 o 
 -11   6  10      478.07      438.73     72.68 o 
 -10   6  10     2964.07     2900.74    148.99 o 
  -9   6  10      275.95      178.13     55.45 o 
  -8   6  10        7.60       -4.53     36.89 o 
  -7   6  10     1115.36     1096.39     72.68 o 
  -6   6  10     3732.10     3682.01    115.14 o 
  -5   6  10    12467.18    12009.75    201.32 o 
  -4   6  10      143.34       83.61     36.65 o 
  -3   6  10      486.31      484.87     51.11 o 
  -2   6  10       23.47       21.01     24.41 o 
  -1   6  10      550.08      597.93     43.47 o 
   0   6  10      860.66      809.09     48.64 o 
   1   6  10       66.00       43.89     27.26 o 
   2   6  10      780.34      625.96     45.50 o 
   3   6  10      795.00      800.54     52.73 o 
   4   6  10    12190.55    12687.08    185.69 o 
   5   6  10     1103.15     1062.88     70.81 o 
   6   6  10     5138.62     5115.28    165.82 o 
   7   6  10     2783.13     2716.04    121.13 o 
   8   6  10     2100.02     2282.51    142.86 o 
   9   6  10      590.50      587.07     79.88 o 
  10   6  10      505.79      458.25     78.72 o 
 -13   7  10     3148.51     2885.89    164.15 o 
 -12   7  10     1161.88     1211.44    116.79 o 
 -11   7  10    21191.52    21670.99    336.60 o 
 -10   7  10     3749.40     3703.59    138.95 o 
  -9   7  10    14732.37    14841.49    258.22 o 
  -8   7  10       17.52      -18.49     38.95 o 
  -7   7  10     4080.58     3975.60    127.13 o 
  -6   7  10      101.02      123.48     42.57 o 
  -5   7  10      223.97      202.77     42.57 o 
  -4   7  10     2256.65     2186.78     98.43 o 
  -3   7  10     6707.13     6312.48    142.86 o 
  -2   7  10    36112.29    35258.12    367.42 o 
  -1   7  10     7834.06     7671.40    127.63 o 
   0   7  10     5356.67     5006.52    144.91 o 
   1   7  10      311.00      324.56     39.94 o 
   2   7  10    25445.51    24933.24    450.78 o 
   3   7  10     1959.90     1928.31    108.45 o 
   4   7  10      397.28      396.88     45.04 o 
   5   7  10     4585.47     4350.75    117.05 o 
   6   7  10     2536.13     2541.81    139.33 o 
   7   7  10     8921.91     8921.66    234.73 o 
   8   7  10     2938.47     3059.98    155.15 o 
   9   7  10     3326.27     3695.59    151.88 o 
  10   7  10     1299.00     1127.11    100.76 o 
 -12   8  10      694.95      640.37     98.25 o 
 -11   8  10     4022.44     4237.27    180.10 o 
 -10   8  10      792.74      672.79     77.38 o 
  -9   8  10     2499.91     2363.95    113.28 o 
  -8   8  10      742.51      796.15     74.68 o 
  -7   8  10      459.66      450.42     75.59 o 
  -6   8  10      376.42      398.08     63.32 o 
  -5   8  10        9.14       84.09     41.99 o 
  -4   8  10     3490.84     3510.18    119.57 o 
  -3   8  10     3392.41     3367.29    111.42 o 
  -2   8  10     5277.59     5427.16    135.60 o 
  -1   8  10        2.26       -2.40     38.02 o 
   0   8  10      690.71      562.55     63.35 o 
   1   8  10     3632.14     3718.12    149.31 o 
   2   8  10    11956.01    11918.06    203.67 o 
   3   8  10     1854.81     1848.79     88.76 o 
   4   8  10     1572.47     1530.80     74.14 o 
   5   8  10    16572.76    16816.33    234.04 o 
   6   8  10      793.90      750.68     85.20 o 
   7   8  10     2478.13     2611.06    121.62 o 
   8   8  10      421.41      318.81     66.79 o 
   9   8  10      157.94      103.44     70.92 o 
  10   8  10        3.35      -10.34     64.10 o 
 -12   9  10     1639.13     1605.47    193.04 o 
 -11   9  10       73.79       32.90     58.38 o 
 -10   9  10      142.36      104.08     61.29 o 
  -9   9  10       56.52      -21.02     45.27 o 
  -8   9  10    15592.24    15258.13    264.47 o 
  -7   9  10       15.08       60.58     45.82 o 
  -6   9  10     7454.25     7563.90    175.72 o 
  -5   9  10      918.59      973.08     72.46 o 
  -4   9  10      342.41      447.00     69.05 o 
  -3   9  10    22501.02    22476.93    295.56 o 
  -2   9  10     3026.55     2997.75    105.77 o 
  -1   9  10      249.98      330.94     49.46 o 
   0   9  10       62.80      107.79     44.48 o 
   1   9  10    37353.06    37367.04    344.80 o 
   2   9  10     3856.66     4211.76    126.61 o 
   3   9  10     1427.38     1446.59     82.00 o 
   4   9  10     2023.84     1934.33     95.55 o 
   5   9  10     3303.87     3410.38    110.81 o 
   6   9  10    10407.34    10638.07    194.60 o 
   7   9  10     1852.76     1659.60    103.91 o 
   8   9  10      129.37      112.47     56.52 o 
   9   9  10       26.60      -30.47     47.82 o 
 -12  10  10     1808.42     1733.60    138.01 o 
 -11  10  10      571.10      533.15     92.72 o 
 -10  10  10      135.50       62.44     58.05 o 
  -9  10  10      756.51      629.14     75.91 o 
  -8  10  10       63.01       82.51     52.60 o 
  -7  10  10    16013.21    15823.45    344.38 o 
  -6  10  10       23.36       62.70     47.26 o 
  -5  10  10      902.73      739.79     72.79 o 
  -4  10  10     1251.71     1250.33     78.68 o 
  -3  10  10     6962.69     7200.93    166.36 o 
  -2  10  10      921.75      906.35     67.42 o 
  -1  10  10     4260.11     4268.26    227.35 o 
   0  10  10      316.04      320.22     50.45 o 
   1  10  10     8974.36     9331.60    183.62 o 
   2  10  10      179.08      218.43     46.06 o 
   3  10  10     4107.76     4106.26    151.17 o 
   4  10  10      666.05      664.90     69.22 o 
   5  10  10      984.69      902.32     78.02 o 
   6  10  10     5082.96     5408.58    187.57 o 
   7  10  10      943.56      951.33     97.97 o 
   8  10  10       58.74       52.92     56.50 o 
   9  10  10     1076.94     1275.29    131.10 o 
 -11  11  10     2686.45     2724.84    203.40 o 
 -10  11  10      828.18      820.90     91.57 o 
  -9  11  10       10.63       47.01     58.36 o 
  -8  11  10     1563.16     1886.41    108.86 o 
  -7  11  10    28415.97    28034.83    389.62 o 
  -6  11  10        6.63        6.36     46.00 o 
  -5  11  10     4574.47     4754.91    144.59 o 
  -4  11  10      439.87      451.94     61.06 o 
  -3  11  10      467.76      473.51     59.72 o 
  -2  11  10        2.45      -17.51     38.95 o 
  -1  11  10      673.70      638.39     61.62 o 
   0  11  10     1600.06     1562.37     84.55 o 
   1  11  10     1885.72     1954.59    191.51 o 
   2  11  10     3105.96     3531.82    192.44 o 
   3  11  10     1291.30     1306.35    148.37 o 
   4  11  10       36.14      -36.08     36.08 o 
   5  11  10     5755.12     5736.28    164.82 o 
   6  11  10       58.63       40.44     49.71 o 
   7  11  10      128.12      133.67     84.48 o 
   8  11  10      167.81      173.33     91.72 o 
   9  11  10     5885.05     6203.54    197.86 o 
 -11  12  10       86.38      105.99     80.17 o 
 -10  12  10      298.38      287.25     78.25 o 
  -9  12  10     7879.48     8092.66    211.87 o 
  -8  12  10     9319.55     8713.86    213.68 o 
  -7  12  10      161.36      200.58     64.05 o 
  -6  12  10    12504.78    12181.34    243.21 o 
  -5  12  10      399.59      384.33     63.68 o 
  -4  12  10        2.33       -6.81     41.55 o 
  -3  12  10      102.21       73.84     49.37 o 
  -2  12  10      624.58      645.28     67.14 o 
  -1  12  10     2252.16     2410.50    105.55 o 
   0  12  10    14212.13    13950.04    241.22 o 
   1  12  10     4351.83     4490.35    261.41 o 
   2  12  10     2831.03     3061.73    143.71 o 
   3  12  10        3.11      -44.59     44.59 o 
   4  12  10       53.80       -1.66     43.87 o 
   5  12  10      676.35      531.48     71.43 o 
   6  12  10     2337.55     2264.39    120.26 o 
   7  12  10      225.18      163.45     72.00 o 
   8  12  10     3397.10     3301.94    172.17 o 
 -10  13  10    10557.87    10269.37    250.69 o 
  -9  13  10     2914.78     3099.00    189.43 o 
  -8  13  10     1193.58     1350.17    107.16 o 
  -7  13  10      887.48     1069.25     94.36 o 
  -6  13  10     6981.67     7069.27    257.56 o 
  -5  13  10     2467.75     2202.22    116.70 o 
  -4  13  10        9.69      -49.68     49.68 o 
  -3  13  10     3765.11     3621.99    142.78 o 
  -2  13  10      204.22      194.60     53.54 o 
  -1  13  10     1147.65     1126.81     84.55 o 
   0  13  10      702.60      789.87     75.12 o 
   1  13  10      325.30      302.66     74.39 o 
   2  13  10        3.97      -41.38     69.49 o 
   3  13  10       65.86      -45.89     59.58 o 
   4  13  10     3112.90     3053.49    126.67 o 
   5  13  10      369.05      410.19     68.17 o 
   6  13  10       57.21       63.86     55.40 o 
   7  13  10      245.66      104.49     82.54 o 
   8  13  10     1212.07     1301.28    125.40 o 
 -10  14  10     1290.10     1048.14    125.52 o 
  -9  14  10      281.47      221.63     73.50 o 
  -8  14  10     1876.02     1871.38    120.26 o 
  -7  14  10     1451.17     1341.13    103.87 o 
  -6  14  10      483.86      506.34     89.43 o 
  -5  14  10        0.23       -4.77     62.08 o 
  -4  14  10     1236.15     1113.76     89.67 o 
  -3  14  10      129.89       98.80     56.22 o 
  -2  14  10     9205.17     8862.97    207.34 o 
  -1  14  10    15602.68    15186.28    270.95 o 
   0  14  10    19408.88    19603.52    308.52 o 
   1  14  10     5388.85     5010.89    183.76 o 
   2  14  10      540.27      618.08     96.92 o 
   3  14  10     2133.98     1971.16    138.50 o 
   4  14  10     1622.58     1648.95    123.34 o 
   5  14  10       26.83       76.39     58.30 o 
   6  14  10      727.93      758.32     85.90 o 
   7  14  10     1666.28     1453.61    110.28 o 
  -9  15  10     3149.63     2872.47    203.13 o 
  -8  15  10      205.71      161.95     81.44 o 
  -7  15  10      178.44      194.93     90.52 o 
  -6  15  10        9.06      -10.36     49.23 o 
  -5  15  10      352.13      376.45     71.77 o 
  -4  15  10      244.18      272.64     70.92 o 
  -3  15  10       33.87       -1.96     49.08 o 
  -2  15  10       52.25      145.72     57.51 o 
  -1  15  10       12.58      125.11     59.47 o 
   0  15  10     2879.26     3208.98    136.08 o 
   1  15  10       22.61       96.47     69.19 o 
   2  15  10     1003.24     1147.30    107.73 o 
   3  15  10     9408.95     9677.06    264.55 o 
   4  15  10        2.07      223.78     78.83 o 
   5  15  10    10226.64     9803.68    302.30 o 
   6  15  10       10.01      -50.49     65.43 o 
  -8  16  10     1690.81     1747.29    142.29 o 
  -7  16  10      697.55      761.13     90.43 o 
  -6  16  10      152.94       79.94     58.05 o 
  -5  16  10        1.60       22.87     52.48 o 
  -4  16  10        5.08      -28.50     47.68 o 
  -3  16  10      842.16      870.16     86.25 o 
  -2  16  10     3309.39     3290.63    140.82 o 
  -1  16  10    17834.15    17816.81    311.29 o 
   0  16  10    11425.08    11611.29    288.41 o 
   1  16  10     9296.30     9571.31    263.71 o 
   2  16  10     1148.82     1081.91    114.18 o 
   3  16  10     1347.62     1364.82    120.49 o 
   4  16  10     1695.92     1850.76    210.70 o 
   5  16  10      152.77      173.93     78.83 o 
  -7  17  10     1096.67     1136.10    104.43 o 
  -6  17  10      736.83      681.86     88.22 o 
  -5  17  10     2437.51     2350.46    131.18 o 
  -4  17  10       86.69      154.17     68.12 o 
  -3  17  10      471.39      360.06     70.85 o 
  -2  17  10       75.51       62.24     54.76 o 
  -1  17  10      138.55      299.71     68.53 o 
   0  17  10       43.81      106.39    105.84 o 
   1  17  10     2948.89     2831.95    175.20 o 
   2  17  10     1876.50     2078.94    144.27 o 
   3  17  10      995.22     1193.01    123.07 o 
   4  17  10     9075.88     8795.58    300.89 o 
  -6  18  10     1404.35     1233.14    111.21 o 
  -5  18  10      394.73      368.88     76.96 o 
  -4  18  10       60.67       45.44     59.26 o 
  -3  18  10      215.06      175.67     65.65 o 
  -2  18  10      927.94      874.17     91.72 o 
  -1  18  10     1642.09     1465.79    109.43 o 
   0  18  10     6154.43     5886.47    218.40 o 
   1  18  10        8.67      -50.31     97.20 o 
   2  18  10       62.05       60.81     96.91 o 
   3  18  10     1738.91     1793.53    142.65 o 
  -4  19  10     5558.42     5781.37    224.89 o 
  -3  19  10        2.05       -0.17     61.65 o 
  -2  19  10      674.81      551.24     87.88 o 
  -1  19  10      183.52      107.97     88.84 o 
   0  19  10       39.41      -25.99     65.56 o 
   1  19  10      160.18      192.27     85.69 o 
 -13   0  11    33101.63    35047.87    937.45 o 
 -11   0  11     5800.79     5682.91    342.66 o 
  -9   0  11      391.67      303.86    122.84 o 
  -7   0  11       24.03       52.02     87.28 o 
  -5   0  11     2583.36     2510.93    122.69 o 
  -3   0  11    11803.57    12053.71    250.01 o 
  -1   0  11     9789.06    10044.71    171.97 o 
   1   0  11    40598.40    39634.40    502.31 o 
   3   0  11    13002.36    13163.04    220.08 o 
   5   0  11     1231.53     1292.05    104.85 o 
   7   0  11    19743.88    19597.61    433.65 o 
   9   0  11      708.05      721.17    111.93 o 
 -13   1  11     5863.58     6531.33    384.68 o 
 -12   1  11    14388.47    15863.21    436.40 o 
 -11   1  11     2792.52     2982.83    187.44 o 
 -10   1  11      584.88      488.33     95.68 o 
  -9   1  11     4517.80     4202.39    196.58 o 
  -8   1  11     2295.43     2159.03    198.02 o 
  -7   1  11      331.87      364.87     73.81 o 
  -6   1  11      214.23      241.62     40.65 o 
  -5   1  11      298.38      297.86     42.61 o 
  -4   1  11    26154.51    26723.94    248.37 o 
  -3   1  11     4824.48     5166.07    104.70 o 
  -2   1  11     3748.89     3478.89     80.30 o 
  -1   1  11      196.97      202.49     25.46 o 
   0   1  11    23097.55    22646.38    201.00 o 
   1   1  11      771.82      816.65     43.70 o 
   2   1  11     9680.93     9536.24    138.63 o 
   3   1  11      109.33       90.06     30.76 o 
   4   1  11     5325.51     5268.14    132.97 o 
   5   1  11      171.95      185.22     44.00 o 
   6   1  11    12772.56    12715.23    231.26 o 
   7   1  11     4102.07     4516.05    151.73 o 
   8   1  11     4643.28     4523.87    270.62 o 
   9   1  11      256.49      215.09     60.26 o 
  10   1  11     2198.84     1977.95    122.41 o 
 -13   2  11      798.72      967.08    148.52 o 
 -12   2  11    12073.44    13162.95    552.77 o 
 -11   2  11      349.25      451.60    100.57 o 
 -10   2  11       49.81       -9.70     68.57 o 
  -9   2  11        0.61        2.59     46.91 o 
  -8   2  11      530.79      567.33     69.61 o 
  -7   2  11     2682.87     2617.66    114.82 o 
  -6   2  11      444.56      457.86     49.18 o 
  -5   2  11    81446.83    80651.23    556.39 o 
  -4   2  11     9224.93     9290.93    135.72 o 
  -3   2  11     5212.11     5259.76    100.31 o 
  -2   2  11     4258.68     4209.80     90.39 o 
  -1   2  11    14910.34    15026.27    177.07 o 
   0   2  11    13648.77    13189.04    159.31 o 
   1   2  11     2758.62     2900.74     73.11 o 
   2   2  11      404.19      385.01     34.83 o 
   3   2  11      131.47      130.08     31.01 o 
   4   2  11     5619.59     5416.39    133.13 o 
   5   2  11      254.27      253.28     45.77 o 
   6   2  11     8268.51     8817.94    237.03 o 
   7   2  11    10986.09    10887.23    230.49 o 
   8   2  11     2187.01     2053.35    123.18 o 
   9   2  11     1040.24      924.47     85.90 o 
  10   2  11       86.88       53.56     57.86 o 
 -13   3  11     1856.11     1827.82    320.03 o 
 -12   3  11      495.26      528.00    190.72 o 
 -11   3  11      454.57      403.26    148.70 o 
 -10   3  11     2781.04     2661.94    173.54 o 
  -9   3  11     2105.87     2015.42    115.23 o 
  -8   3  11      161.02      203.89     46.00 o 
  -7   3  11     4281.79     4317.30    120.96 o 
  -6   3  11    12211.75    12225.31    196.71 o 
  -5   3  11     8889.06     8671.05    191.30 o 
  -4   3  11      333.01      409.56     39.88 o 
  -3   3  11     9999.42    10399.66    144.91 o 
  -2   3  11     4313.91     4007.56     89.46 o 
  -1   3  11    54704.73    54800.91    414.56 o 
   0   3  11     5380.63     5236.06    106.20 o 
   1   3  11    48347.57    48260.54    345.81 o 
   2   3  11     1731.29     1693.00     83.85 o 
   3   3  11    13185.32    13491.70    201.92 o 
   4   3  11      859.00      840.66     55.38 o 
   5   3  11      283.94      209.71     44.68 o 
   6   3  11      941.16      975.41     78.06 o 
   7   3  11    10606.50    10094.28    216.81 o 
   8   3  11     1873.88     1795.83    108.86 o 
   9   3  11       74.77       47.97     49.86 o 
  10   3  11     3144.39     3030.61    145.41 o 
 -13   4  11      374.31      142.23    148.70 o 
 -12   4  11      648.47      673.27    120.57 o 
 -11   4  11     2169.29     2079.56    168.96 o 
 -10   4  11      259.48      278.59     70.13 o 
  -9   4  11       81.19       65.07     47.47 o 
  -8   4  11      137.00      113.83     52.26 o 
  -7   4  11      568.93      575.01     58.53 o 
  -6   4  11    22115.46    21771.52    424.59 o 
  -5   4  11     3230.15     3389.22    107.68 o 
  -4   4  11    42707.09    41564.23    403.07 o 
  -3   4  11     7045.92     6906.90    116.57 o 
  -2   4  11    13490.52    13606.14    169.01 o 
  -1   4  11      671.94      822.11     53.10 o 
   0   4  11    13075.26    13353.17    174.04 o 
   1   4  11     9332.57     9387.49    146.37 o 
   2   4  11       32.47        1.65     21.67 o 
   3   4  11        3.58       15.39     30.38 o 
   4   4  11      110.47       58.39     38.46 o 
   5   4  11      465.11      498.14     57.12 o 
   6   4  11     1534.88     1549.77     92.65 o 
   7   4  11        3.37        2.44     48.04 o 
   8   4  11     9491.77     9033.77    215.62 o 
   9   4  11      136.07      148.37     58.14 o 
  10   4  11      249.24      213.13     80.25 o 
 -13   5  11      205.27      620.66    181.03 o 
 -12   5  11        7.52      -21.44     86.50 o 
 -11   5  11     6959.00     7111.99    189.39 o 
 -10   5  11      504.39      619.28     77.45 o 
  -9   5  11      155.71      107.19     48.33 o 
  -8   5  11     6290.39     6207.29    157.41 o 
  -7   5  11    21386.57    21966.98    294.59 o 
  -6   5  11     6053.21     6006.66    144.09 o 
  -5   5  11    24404.17    24314.27    297.12 o 
  -4   5  11     5310.37     5288.23    199.70 o 
  -3   5  11      238.04      166.17     39.31 o 
  -2   5  11    18986.88    17969.55    242.82 o 
  -1   5  11     3141.69     3016.30     99.21 o 
   0   5  11    28079.38    28721.27    277.58 o 
   1   5  11     2815.38     2730.34     84.25 o 
   2   5  11        3.75      -18.81     28.17 o 
   3   5  11     2217.03     2188.71     77.47 o 
   4   5  11     1669.98     1697.96     90.75 o 
   5   5  11     1378.88     1269.46     90.48 o 
   6   5  11       30.84      -38.59     38.59 o 
   7   5  11     6150.60     6031.22    171.74 o 
   8   5  11       84.95      161.04     72.79 o 
   9   5  11     6414.61     6685.59    197.82 o 
  10   5  11      260.30      266.84     72.03 o 
 -13   6  11     1306.05     1318.90    226.28 o 
 -12   6  11     3182.25     3109.74    138.84 o 
 -11   6  11     1459.13     1525.68    104.74 o 
 -10   6  11     1877.28     1850.12    119.33 o 
  -9   6  11     1004.39      982.88    105.50 o 
  -8   6  11     1749.49     1818.10     97.07 o 
  -7   6  11     3254.40     3283.70    116.18 o 
  -6   6  11     1238.74     1249.39    115.24 o 
  -5   6  11     5290.28     5167.14    133.66 o 
  -4   6  11     3147.24     3125.85    104.66 o 
  -3   6  11     4568.66     4717.11    124.79 o 
  -2   6  11     3786.08     3801.04    109.69 o 
  -1   6  11     4547.58     4777.26    103.08 o 
   0   6  11      954.25      909.35     65.72 o 
   1   6  11       23.20       25.05     28.31 o 
   2   6  11     3469.62     3491.85    126.10 o 
   3   6  11      187.09      215.42     43.55 o 
   4   6  11      168.60      219.15     40.88 o 
   5   6  11      591.36      632.42     74.47 o 
   6   6  11      839.49      716.12     72.68 o 
   7   6  11     1935.99     1844.63    123.07 o 
   8   6  11      206.70      226.31     64.26 o 
   9   6  11     6212.54     6389.67    193.79 o 
  10   6  11       50.11        5.60     57.86 o 
 -12   7  11     4152.89     4443.12    162.33 o 
 -11   7  11      152.59      290.88     90.52 o 
 -10   7  11     3221.20     3035.68    161.44 o 
  -9   7  11      100.40       90.41     52.29 o 
  -8   7  11    11140.06    10695.54    212.66 o 
  -7   7  11     1495.58     1623.63     90.26 o 
  -6   7  11    20307.75    20329.56    286.31 o 
  -5   7  11     1333.85     1239.06     75.91 o 
  -4   7  11    22015.30    21083.18    280.11 o 
  -3   7  11     5219.64     5178.50    133.82 o 
  -2   7  11      257.17      306.14     45.82 o 
  -1   7  11     7722.88     7583.20    235.95 o 
   0   7  11     7681.34     7763.50    136.16 o 
   1   7  11    13787.97    13072.90    182.52 o 
   2   7  11    13654.29    13696.53    219.37 o 
   3   7  11     1174.85     1091.82     71.89 o 
   4   7  11      681.16      750.10    130.64 o 
   5   7  11    17144.46    17225.38    238.45 o 
   6   7  11     4713.60     4787.65    150.95 o 
   7   7  11     2784.22     2565.47    120.20 o 
   8   7  11     4334.19     4554.41    206.56 o 
   9   7  11       16.25       -5.49     64.22 o 
 -12   8  11      631.96      609.03    100.64 o 
 -11   8  11     2474.52     2285.49    124.61 o 
 -10   8  11     4612.66     4368.10    153.47 o 
  -9   8  11      107.90       11.26     50.03 o 
  -8   8  11     3642.32     3618.07    132.36 o 
  -7   8  11     2572.99     2694.54    112.16 o 
  -6   8  11     3259.33     3043.85    116.04 o 
  -5   8  11     1228.07     1266.78     84.10 o 
  -4   8  11     1156.10     1156.51     72.46 o 
  -3   8  11     3431.32     3630.07    114.45 o 
  -2   8  11     7375.48     7295.20    158.20 o 
  -1   8  11     2583.43     2431.14     95.01 o 
   0   8  11       36.72        0.00     35.46 o 
   1   8  11       14.96       21.67     34.46 o 
   2   8  11      119.16      166.11     44.33 o 
   3   8  11     4317.93     4212.01    130.58 o 
   4   8  11      883.51      908.53     73.55 o 
   5   8  11      743.36      765.14    104.23 o 
   6   8  11     3910.29     4393.70    210.14 o 
   7   8  11        1.15       21.27     49.96 o 
   8   8  11     1778.87     1763.08    111.81 o 
   9   8  11        2.60       15.30     56.45 o 
 -12   9  11      240.45      186.19     82.98 o 
 -11   9  11       55.43      146.33     64.35 o 
 -10   9  11      121.98       77.01     58.69 o 
  -9   9  11     1490.44     1349.57     97.42 o 
  -8   9  11      231.83      240.51     58.67 o 
  -7   9  11      116.54      169.46     55.85 o 
  -6   9  11      152.21      214.69     52.97 o 
  -5   9  11     3704.61     3685.45    122.64 o 
  -4   9  11      362.07      373.35     55.99 o 
  -3   9  11    10217.51    10093.17    193.75 o 
  -2   9  11      556.91      521.02     55.71 o 
  -1   9  11     4639.86     4594.90    130.45 o 
   0   9  11    10263.88    10472.33    220.93 o 
   1   9  11     6614.16     6552.41    223.23 o 
   2   9  11    15803.41    16260.39    251.58 o 
   3   9  11     1502.73     1551.52     87.76 o 
   4   9  11     3894.94     3701.47    132.51 o 
   5   9  11      116.87      148.29     54.49 o 
   6   9  11     8170.40     7919.30    281.12 o 
   7   9  11     1877.02     1906.32    164.36 o 
   8   9  11        4.06      -50.40     50.40 o 
   9   9  11      717.90      561.34     99.85 o 
 -11  10  11     3576.93     3599.53    153.11 o 
 -10  10  11      528.51      659.78     82.38 o 
  -9  10  11     2896.98     3025.98    135.92 o 
  -8  10  11     2930.65     3142.13    165.17 o 
  -7  10  11     7810.64     7783.66    192.67 o 
  -6  10  11     2688.99     2621.30    114.43 o 
  -5  10  11      512.51      402.77     72.23 o 
  -4  10  11     2120.05     1941.30    107.31 o 
  -3  10  11        6.77       44.75     35.89 o 
  -2  10  11     3156.08     3236.63    114.59 o 
  -1  10  11      308.86      262.54     50.45 o 
   0  10  11        8.83       47.90     38.32 o 
   1  10  11      315.75      441.21     86.49 o 
   2  10  11     8546.94     8680.70    220.17 o 
   3  10  11     1475.43     1604.10     92.58 o 
   4  10  11     1400.19     1527.00     95.43 o 
   5  10  11     1294.08     1376.16     95.01 o 
   6  10  11      518.70      596.37    139.83 o 
   7  10  11      383.11       98.96     66.36 o 
   8  10  11     2212.12     1818.43    241.89 o 
 -11  11  11      591.73      739.59    129.51 o 
 -10  11  11     9040.29     9044.42    227.58 o 
  -9  11  11      542.18      560.65     82.92 o 
  -8  11  11       40.15       71.69     57.32 o 
  -7  11  11      189.95      395.63     69.22 o 
  -6  11  11     9606.91     9582.66    215.31 o 
  -5  11  11      259.23      197.27     57.04 o 
  -4  11  11     3905.10     4003.95    134.31 o 
  -3  11  11     1492.22     1521.94     89.49 o 
  -2  11  11     8719.44     8902.70    192.07 o 
  -1  11  11      280.09      230.93     74.24 o 
   0  11  11     2132.81     2063.35     97.42 o 
   1  11  11     5088.49     5677.21    317.14 o 
   2  11  11     1323.29     1446.28    106.69 o 
   3  11  11     2659.16     2947.55    117.16 o 
   4  11  11       40.48        6.50     61.59 o 
   5  11  11      616.93      731.52     78.95 o 
   6  11  11      413.91      356.06     69.22 o 
   7  11  11      146.65      229.19    132.54 o 
   8  11  11      794.56      687.52    101.84 o 
 -10  12  11      217.55      273.97     76.73 o 
  -9  12  11     6594.14     6668.44    198.55 o 
  -8  12  11     8771.33     8804.29    221.07 o 
  -7  12  11     2484.49     2369.26    124.18 o 
  -6  12  11      951.16      908.10     85.44 o 
  -5  12  11      139.26       51.78     52.97 o 
  -4  12  11     8336.28     8619.91    200.15 o 
  -3  12  11     7310.43     7144.54    180.85 o 
  -2  12  11      326.18      193.82     61.67 o 
  -1  12  11      116.21       68.12     50.39 o 
   0  12  11     1206.36     1164.02    134.38 o 
   1  12  11     1355.69     1314.66    102.95 o 
   2  12  11      550.61      518.81     80.46 o 
   3  12  11      243.48      263.13     71.28 o 
   4  12  11     2043.72     2023.92    109.62 o 
   5  12  11     1041.79     1060.51     89.67 o 
   6  12  11      339.64      378.99     86.78 o 
   7  12  11      952.58      872.32    121.08 o 
 -10  13  11      153.38      183.58     72.73 o 
  -9  13  11     7533.63     7911.24    247.53 o 
  -8  13  11     1175.15     1171.08    102.03 o 
  -7  13  11     3775.58     3558.98    149.17 o 
  -6  13  11     1235.48     1154.56     96.90 o 
  -5  13  11     1004.24      833.06     84.55 o 
  -4  13  11     4099.08     4176.96    172.17 o 
  -3  13  11     3055.77     3187.34    192.23 o 
  -2  13  11     2174.13     1954.23    107.12 o 
  -1  13  11      176.40       48.33     48.77 o 
   0  13  11       30.45       45.58     47.46 o 
   1  13  11      440.32      471.56     77.67 o 
   2  13  11      131.39      136.17     70.19 o 
   3  13  11       20.52      -36.45     57.16 o 
   4  13  11     1376.36     1584.70    122.35 o 
   5  13  11       90.04      140.16     59.83 o 
   6  13  11      960.17      901.70     95.18 o 
   7  13  11      374.20      170.92     75.05 o 
  -9  14  11      692.20      679.66     92.17 o 
  -8  14  11     2373.26     2255.88    133.21 o 
  -7  14  11        4.82      -53.54     53.54 o 
  -6  14  11      382.00      262.45     70.81 o 
  -5  14  11     5400.85     5409.19    204.71 o 
  -4  14  11     1127.00     1058.76     89.49 o 
  -3  14  11     1007.53      962.93     90.52 o 
  -2  14  11       48.63      -22.34     66.26 o 
  -1  14  11      468.55      572.46    103.67 o 
   0  14  11     4813.81     5035.33    188.33 o 
   1  14  11       62.19       13.40     54.91 o 
   2  14  11     2297.73     2286.56    139.03 o 
   3  14  11     6594.98     6613.52    221.15 o 
   4  14  11    11552.43    11335.81    292.09 o 
   5  14  11     7370.16     7532.20    242.21 o 
   6  14  11      156.80       36.19     74.47 o 
  -9  15  11       39.87      -45.21     67.11 o 
  -8  15  11     3436.22     3205.98    178.93 o 
  -7  15  11      303.53      302.98     86.37 o 
  -6  15  11      891.39      891.39     91.77 o 
  -5  15  11     1253.38     1279.49    106.38 o 
  -4  15  11       62.61       32.17     53.15 o 
  -3  15  11     1995.00     1783.74    124.85 o 
  -2  15  11      101.12       51.98     83.99 o 
  -1  15  11       66.55       29.62     55.09 o 
   0  15  11        7.78       24.67     61.67 o 
   1  15  11     1223.55     1231.71    113.18 o 
   2  15  11       53.55      -12.05     67.26 o 
   3  15  11       45.96      294.75     83.53 o 
   4  15  11     1153.19     1606.96    134.37 o 
   5  15  11      771.86     1006.92    117.54 o 
  -8  16  11     2278.40     2446.84    141.96 o 
  -7  16  11      474.82      375.72    123.90 o 
  -6  16  11     1278.99     1256.36    104.74 o 
  -5  16  11     1054.43     1207.32    160.51 o 
  -4  16  11      359.49      343.08     68.39 o 
  -3  16  11      494.01      504.24     87.72 o 
  -2  16  11      719.20      632.13     78.95 o 
  -1  16  11     2923.19     3290.83    144.86 o 
   0  16  11     3285.29     3253.74    168.42 o 
   1  16  11      293.67      318.39     86.11 o 
   2  16  11     2325.86     2400.42    152.68 o 
   3  16  11    13681.53    14242.92    336.58 o 
   4  16  11    13291.91    13746.07    336.79 o 
   5  16  11     2540.64     2453.29    160.92 o 
  -6  17  11       81.64      136.33     68.39 o 
  -5  17  11      803.46      594.51     85.43 o 
  -4  17  11      140.95      114.33     61.94 o 
  -3  17  11        7.95      -48.46     49.07 o 
  -2  17  11      249.58      375.62     70.91 o 
  -1  17  11      150.23       82.31    104.74 o 
   0  17  11      143.10      125.42     81.37 o 
   1  17  11      108.86       21.85     69.66 o 
   2  17  11      657.54      961.15    217.40 o 
   3  17  11      271.07      484.31    184.52 o 
  -5  18  11      659.48      756.86     96.75 o 
  -4  18  11     3689.21     3745.56    163.26 o 
  -3  18  11      728.20      672.29    117.58 o 
  -2  18  11       90.37      136.06     61.95 o 
  -1  18  11      564.84      491.99     96.64 o 
   0  18  11     1211.75     1240.44    123.92 o 
   1  18  11        0.71      -32.19     95.97 o 
   2  18  11      598.91      729.81    112.12 o 
  -2  19  11     1558.85     1503.47    120.12 o 
  -1  19  11     1628.28     1781.11    144.10 o 
 -12   0  12    20104.79    21251.12    711.17 o 
 -10   0  12    12834.12    12995.06    510.75 o 
  -8   0  12    31228.23    31685.96    795.22 o 
  -6   0  12     9522.08    10043.00    245.39 o 
  -4   0  12      741.90      881.03     82.28 o 
  -2   0  12       66.83      -33.76     64.65 o 
   0   0  12    22356.37    21795.75    567.24 o 
   2   0  12      637.56      556.10     56.40 o 
   4   0  12    15283.81    14413.68    323.04 o 
   6   0  12    11490.50    11792.99    326.27 o 
   8   0  12      666.72      500.02    100.26 o 
  10   0  12     6431.60     7057.50    299.41 o 
 -13   1  12        1.90      129.30    109.91 o 
 -12   1  12        0.06       26.65    100.21 o 
 -11   1  12      388.94      417.34    100.57 o 
 -10   1  12      329.64      322.74    126.07 o 
  -9   1  12     6340.29     6612.40    256.01 o 
  -8   1  12    12352.31    12539.81    355.59 o 
  -7   1  12     7000.66     7031.30    183.43 o 
  -6   1  12     3609.17     3522.02    128.43 o 
  -5   1  12      602.77      686.79     53.60 o 
  -4   1  12    12984.28    12482.15    187.69 o 
  -3   1  12    12018.07    12002.11    227.69 o 
  -2   1  12     3610.32     3509.00     85.80 o 
  -1   1  12     6875.89     6835.12    120.29 o 
   0   1  12      207.71      272.67     38.52 o 
   1   1  12     5379.20     5217.02    147.45 o 
   2   1  12       48.50       28.32     24.74 o 
   3   1  12     2725.52     2641.28     82.48 o 
   4   1  12       13.28      110.75     57.17 o 
   5   1  12     2853.45     3014.30    114.59 o 
   6   1  12       85.20      102.73     50.27 o 
   7   1  12     7321.32     7106.02    187.90 o 
   8   1  12     1102.53     1000.09     87.02 o 
   9   1  12      503.21      424.83     94.64 o 
 -13   2  12     7033.69     7163.59    303.98 o 
 -12   2  12      174.04      233.56    184.26 o 
 -11   2  12        5.18      -77.58     77.58 o 
 -10   2  12       67.66       77.58     74.50 o 
  -9   2  12    22108.44    22891.68    482.29 o 
  -8   2  12      117.83       86.02     54.43 o 
  -7   2  12     4725.74     4803.89    257.47 o 
  -6   2  12     7020.61     6944.18    277.21 o 
  -5   2  12     6464.53     6520.10    169.03 o 
  -4   2  12    17639.52    16855.63    222.66 o 
  -3   2  12      500.90      535.52     41.89 o 
  -2   2  12    28595.38    28857.02    271.70 o 
  -1   2  12     1625.75     1703.66     68.35 o 
   0   2  12    32156.61    32904.34    301.72 o 
   1   2  12    12708.47    12376.75    220.23 o 
   2   2  12       66.19       42.38     25.04 o 
   3   2  12      728.91      681.19     55.06 o 
   4   2  12     1376.12     1307.94     77.38 o 
   5   2  12       12.24       50.35     45.33 o 
   6   2  12      106.11      146.56     51.12 o 
   7   2  12     5317.11     5452.79    164.72 o 
   8   2  12      413.75      330.06     63.08 o 
   9   2  12     1934.97     1919.34    118.71 o 
 -13   3  12        1.30      -86.86     86.86 o 
 -12   3  12     1081.85     1218.92    150.03 o 
 -11   3  12     1278.58     1076.23    139.38 o 
 -10   3  12      401.53      177.97    113.14 o 
  -9   3  12     3302.88     3300.38    147.04 o 
  -8   3  12     4053.92     4096.04    153.41 o 
  -7   3  12       59.17       38.42     47.37 o 
  -6   3  12      536.17      516.65     65.09 o 
  -5   3  12     1214.44     1160.02     68.44 o 
  -4   3  12     4046.01     4076.96    112.70 o 
  -3   3  12    21618.57    21536.53    226.41 o 
  -2   3  12      266.69      380.15     41.16 o 
  -1   3  12    18768.88    18991.67    214.57 o 
   0   3  12    19189.23    19491.56    303.28 o 
   1   3  12     2498.49     2519.82     81.26 o 
   2   3  12      221.27      182.64     38.79 o 
   3   3  12      217.13      216.13     41.73 o 
   4   3  12     9796.46     9781.55    212.92 o 
   5   3  12      890.89      800.62     71.89 o 
   6   3  12    11597.73    11268.90    222.51 o 
   7   3  12       16.25       78.08     49.95 o 
   8   3  12     3337.18     3295.54    137.87 o 
   9   3  12      102.90      122.48     60.29 o 
 -13   4  12       76.30      -25.86     86.86 o 
 -12   4  12      361.70       92.57    174.56 o 
 -11   4  12      350.36      146.54     95.68 o 
 -10   4  12     3867.28     4401.27    218.87 o 
  -9   4  12      564.10      485.46     75.84 o 
  -8   4  12        4.16      -46.56     46.56 o 
  -7   4  12      456.46      615.36     61.65 o 
  -6   4  12      168.69      206.81     41.97 o 
  -5   4  12    17711.26    17364.53    296.46 o 
  -4   4  12     1097.95      960.52     63.42 o 
  -3   4  12     3180.36     3288.45    104.74 o 
  -2   4  12     2636.86     2782.11     83.10 o 
  -1   4  12    59816.20    61051.54    499.70 o 
   0   4  12      310.57      367.47     42.90 o 
   1   4  12     4920.26     4903.04    111.14 o 
   2   4  12     5937.86     6108.60    140.73 o 
   3   4  12      844.23      928.49    104.56 o 
   4   4  12      912.17      902.05     68.17 o 
   5   4  12       36.18      -44.48     44.48 o 
   6   4  12       48.13       66.90     47.46 o 
   7   4  12      529.26      568.12     73.09 o 
   8   4  12     1126.61     1109.32     92.09 o 
   9   4  12      787.58      639.96     82.84 o 
 -12   5  12      738.40      921.13    143.95 o 
 -11   5  12    11371.73    11827.30    365.38 o 
 -10   5  12     3700.69     3935.47    168.85 o 
  -9   5  12      958.88      885.16     94.51 o 
  -8   5  12     1012.44     1148.77    138.45 o 
  -7   5  12      720.05      631.63     64.31 o 
  -6   5  12     4375.80     4533.15    135.94 o 
  -5   5  12       93.21      144.52     39.53 o 
  -4   5  12     3738.55     3564.49    110.40 o 
  -3   5  12     4250.62     4143.30    131.58 o 
  -2   5  12    39458.94    38439.48    540.13 o 
  -1   5  12     2166.13     2333.45     79.25 o 
   0   5  12    15027.14    14623.88    192.43 o 
   1   5  12     1294.00     1170.31     60.84 o 
   2   5  12     1262.76     1272.91     78.17 o 
   3   5  12     6215.27     6338.34    151.00 o 
   4   5  12     1021.27     1238.69     91.45 o 
   5   5  12        3.19       -9.38     40.96 o 
   6   5  12      231.85      117.00     69.87 o 
   7   5  12     3879.23     3869.73    143.71 o 
   8   5  12      390.50      478.50     71.77 o 
   9   5  12     1489.60     1568.01    112.16 o 
 -12   6  12       57.61        6.47     96.00 o 
 -11   6  12     2027.77     2130.00    141.74 o 
 -10   6  12     2551.45     2598.70    162.98 o 
  -9   6  12      403.54      336.63     64.53 o 
  -8   6  12      851.54      833.51     75.71 o 
  -7   6  12     4337.53     4249.03    135.61 o 
  -6   6  12     6998.50     7076.98    164.79 o 
  -5   6  12       34.21       48.15     35.34 o 
  -4   6  12     1320.35     1371.62    122.25 o 
  -3   6  12       57.76       38.50     35.34 o 
  -2   6  12    13593.69    13707.42    217.02 o 
  -1   6  12     1074.42     1103.68     70.16 o 
   0   6  12     1191.28     1440.59    122.31 o 
   1   6  12     3189.82     3168.42    129.90 o 
   2   6  12     1143.50     1254.05     74.41 o 
   3   6  12      190.72      189.65     44.86 o 
   4   6  12       29.45       90.82     49.46 o 
   5   6  12     4372.51     4414.79    166.70 o 
   6   6  12     1857.31     1748.91    120.43 o 
   7   6  12     1464.78     1474.90    100.52 o 
   8   6  12      309.40      314.11    131.94 o 
   9   6  12      986.98     1140.79    116.90 o 
 -12   7  12     3749.14     3505.24    176.28 o 
 -11   7  12     4474.83     4733.83    167.95 o 
 -10   7  12    15467.25    15998.83    325.89 o 
  -9   7  12       37.86       28.44     47.68 o 
  -8   7  12       97.67       89.32     54.09 o 
  -7   7  12    11818.97    11729.04    223.80 o 
  -6   7  12       42.47       99.86     54.12 o 
  -5   7  12     1281.95     1262.82     75.98 o 
  -4   7  12      678.08      559.79     57.04 o 
  -3   7  12     2065.44     2071.85     92.65 o 
  -2   7  12       15.94       65.87     38.59 o 
  -1   7  12     8103.36     8315.93    233.29 o 
   0   7  12     3300.39     3480.40    112.86 o 
   1   7  12     1086.83     1266.89    107.23 o 
   2   7  12    16120.03    15978.72    283.67 o 
   3   7  12      947.23      938.82     72.46 o 
   4   7  12     2701.73     2663.41    113.07 o 
   5   7  12     8862.50     9013.94    290.05 o 
   6   7  12     7142.00     6978.51    218.58 o 
   7   7  12      787.27      736.09    107.97 o 
   8   7  12     1347.84     1188.21    117.71 o 
   9   7  12        7.97       76.99     59.57 o 
 -12   8  12     3493.89     3599.96    177.21 o 
 -11   8  12       62.23       78.04     61.76 o 
 -10   8  12       16.38       62.50     60.44 o 
  -9   8  12      543.46      542.26     74.92 o 
  -8   8  12     1251.97     1170.72     88.32 o 
  -7   8  12    18264.45    18140.88    288.00 o 
  -6   8  12     2149.67     1893.73    130.64 o 
  -5   8  12     1837.08     1744.72     90.08 o 
  -4   8  12       47.73       53.27     37.45 o 
  -3   8  12      761.81      772.79     63.68 o 
  -2   8  12      192.68      189.32     44.38 o 
  -1   8  12      237.40      221.66     45.68 o 
   0   8  12       31.76        1.56     36.65 o 
   1   8  12    15453.90    15743.18    354.28 o 
   2   8  12     2895.37     3132.10    180.10 o 
   3   8  12     3056.98     3155.16    117.56 o 
   4   8  12     3711.52     3930.75    134.12 o 
   5   8  12     1090.31     1114.58    130.45 o 
   6   8  12     1536.25     1755.87    124.17 o 
   7   8  12     1504.39     1345.87    119.97 o 
   8   8  12       11.15      -18.71     63.38 o 
 -11   9  12     4791.69     4798.24    174.68 o 
 -10   9  12      570.23      580.68     83.99 o 
  -9   9  12       35.11       -8.08     50.96 o 
  -8   9  12      702.00      717.57     78.95 o 
  -7   9  12     2664.72     2864.83    125.65 o 
  -6   9  12        2.14      -41.99     41.99 o 
  -5   9  12        9.55      -36.65     36.65 o 
  -4   9  12     4975.96     4997.21    142.06 o 
  -3   9  12     1197.04     1132.88    115.71 o 
  -2   9  12     3744.78     3800.15    176.37 o 
  -1   9  12       20.60        1.47     39.19 o 
   0   9  12     2457.91     2428.23    101.33 o 
   1   9  12    12283.65    12653.14    264.97 o 
   2   9  12     4276.45     4270.09    163.31 o 
   3   9  12      431.48      520.96     67.19 o 
   4   9  12     6496.10     6807.83    176.65 o 
   5   9  12    19109.83    19264.81    309.90 o 
   6   9  12     4523.87     4678.03    226.26 o 
   7   9  12     4718.31     4717.23    193.88 o 
   8   9  12     1027.10      874.18    106.96 o 
 -11  10  12      107.11        4.74     57.78 o 
 -10  10  12      137.86      -22.95     57.04 o 
  -9  10  12       82.53      -35.15     51.11 o 
  -8  10  12    11785.17    12269.92    251.58 o 
  -7  10  12      211.57      246.15     60.07 o 
  -6  10  12     4821.90     4650.44    152.48 o 
  -5  10  12     1102.29     1063.50     83.11 o 
  -4  10  12    13024.33    12335.18    231.72 o 
  -3  10  12    10984.89    11362.02    343.41 o 
  -2  10  12     2875.61     2637.24    111.22 o 
  -1  10  12     2887.42     2774.85    110.36 o 
   0  10  12     2547.34     2634.96    165.25 o 
   1  10  12     7704.57     7872.89    216.24 o 
   2  10  12     9446.69     9961.70    253.24 o 
   3  10  12     6611.73     6556.63    172.24 o 
   4  10  12      917.83      736.87     86.78 o 
   5  10  12      376.90      480.48     71.68 o 
   6  10  12      633.10      729.85     95.98 o 
   7  10  12       76.02       53.81     72.65 o 
   8  10  12      196.56      151.50     70.72 o 
 -10  11  12      474.92      428.37     81.19 o 
  -9  11  12        5.20       36.22     57.51 o 
  -8  11  12     6231.10     6150.18    183.59 o 
  -7  11  12     8200.77     8084.04    203.58 o 
  -6  11  12      686.09      768.88     81.49 o 
  -5  11  12     4176.94     4408.85    167.97 o 
  -4  11  12      332.04      352.02     62.72 o 
  -3  11  12     9962.46    10042.10    212.49 o 
  -2  11  12       55.28       46.76     55.99 o 
  -1  11  12      108.51       25.42     47.37 o 
   0  11  12      808.24      878.90     74.68 o 
   1  11  12     8801.82     8916.44    234.63 o 
   2  11  12     4862.06     5339.77    187.85 o 
   3  11  12     1511.31     1467.82    115.86 o 
   4  11  12     1172.28     1032.19     86.61 o 
   5  11  12     2072.83     2242.62    121.06 o 
   6  11  12     7111.51     7189.29    248.39 o 
   7  11  12     1805.17     1934.33    168.96 o 
 -10  12  12     1397.96     1413.74    111.61 o 
  -9  12  12     3351.00     3199.14    153.37 o 
  -8  12  12        0.97      -27.05     55.66 o 
  -7  12  12     8002.23     8185.14    212.11 o 
  -6  12  12     4889.90     4661.88    159.14 o 
  -5  12  12     3276.59     3372.11    158.64 o 
  -4  12  12     8392.97     8126.05    201.42 o 
  -3  12  12    10249.02     9538.26    213.28 o 
  -2  12  12     5301.72     5595.21    305.63 o 
  -1  12  12     1848.46     1778.29    100.21 o 
   0  12  12     2495.39     2170.81    165.75 o 
   1  12  12       45.73       91.81     60.89 o 
   2  12  12     6396.99     6649.75    211.24 o 
   3  12  12       42.96      -31.28     54.99 o 
   4  12  12     1800.15     1620.52    125.40 o 
   5  12  12      641.31      615.41     81.30 o 
   6  12  12      453.12      399.66     88.96 o 
   7  12  12      346.78      141.19    142.23 o 
  -9  13  12     4473.04     4285.65    170.18 o 
  -8  13  12     1109.25      939.43     96.57 o 
  -7  13  12      489.62      493.31     97.42 o 
  -6  13  12    16569.13    16565.07    343.28 o 
  -5  13  12      377.62      384.61     72.58 o 
  -4  13  12     1724.78     1748.86    108.26 o 
  -3  13  12       70.82       82.83     59.49 o 
  -2  13  12       55.71       78.98     54.49 o 
  -1  13  12      356.26      292.95     63.33 o 
   0  13  12     7386.16     7344.26    223.78 o 
   1  13  12     1013.96     1045.43    102.40 o 
   2  13  12        8.81        5.78     57.01 o 
   3  13  12        0.14       -5.71    117.51 o 
   4  13  12        1.52      -23.48     64.22 o 
   5  13  12       21.16       97.34     76.71 o 
   6  13  12      790.64      552.57    126.07 o 
  -9  14  12     1427.41     1252.58    111.35 o 
  -8  14  12      952.55      791.33    100.59 o 
  -7  14  12     1789.56     1752.33    136.24 o 
  -6  14  12      120.46      141.72     62.72 o 
  -5  14  12     5411.58     5323.15    256.99 o 
  -4  14  12      777.47      680.89     94.36 o 
  -3  14  12     2548.65     2349.13    122.78 o 
  -2  14  12      126.34      165.83     58.94 o 
  -1  14  12      338.77      383.78     69.34 o 
   0  14  12     1138.64     1081.92    118.34 o 
   1  14  12     1434.61     1384.18    161.38 o 
   2  14  12     2619.42     2575.38    150.14 o 
   3  14  12     8740.13     8985.82    262.30 o 
   4  14  12     5341.88     5573.12    216.24 o 
   5  14  12     3936.21     3930.41    262.00 o 
  -8  15  12        0.67      -72.23     72.23 o 
  -7  15  12     2280.35     2374.62    158.89 o 
  -6  15  12        7.90      -61.67     61.67 o 
  -5  15  12    10487.95    10250.21    244.18 o 
  -4  15  12      153.22       61.04     54.67 o 
  -3  15  12     2018.10     1983.68    118.51 o 
  -2  15  12      519.35      486.71    108.77 o 
  -1  15  12     4715.57     4730.76    389.69 o 
   0  15  12     3785.63     3535.67    313.56 o 
   1  15  12       24.26      -59.50     62.85 o 
   2  15  12     1876.34     1974.12    141.74 o 
   3  15  12     1922.30     2059.98    146.88 o 
   4  15  12      413.07      752.09    107.29 o 
   5  15  12      277.18      428.47     95.46 o 
  -7  16  12        1.28      -33.93     58.94 o 
  -6  16  12      497.37      440.59     82.02 o 
  -5  16  12     3211.16     3170.56    148.55 o 
  -4  16  12      737.80      629.11     84.82 o 
  -3  16  12     1944.82     2012.96    140.91 o 
  -2  16  12       64.19      116.12     58.05 o 
  -1  16  12      623.49      581.96     95.46 o 
   0  16  12      287.17      331.83     85.20 o 
   1  16  12     2059.27     1929.85    141.18 o 
   2  16  12     2211.89     2278.87    154.99 o 
   3  16  12    10675.72    10910.81    301.44 o 
  -5  17  12       17.30      -38.04     57.75 o 
  -4  17  12     1496.72     1734.23    120.93 o 
  -3  17  12      936.76      803.79     93.66 o 
  -2  17  12      291.32      258.34     68.31 o 
  -1  17  12      356.82      372.54     88.57 o 
   0  17  12     2133.76     2014.43    145.90 o 
   1  17  12     1465.20     1499.50    132.88 o 
   2  17  12      663.80      612.08    105.16 o 
  -3  18  12     2000.53     1644.11    121.06 o 
  -2  18  12      271.66      147.17     66.70 o 
  -1  18  12      231.17      105.83    110.28 o 
   0  18  12       36.72      -67.36     67.36 o 
 -11   0  13     2412.71     3019.25    278.00 o 
  -9   0  13    31316.38    32216.11    846.94 o 
  -7   0  13     7238.08     7868.15    381.45 o 
  -5   0  13    10904.16    10879.22    420.24 o 
  -3   0  13     4712.29     4591.98    164.57 o 
  -1   0  13     9757.05     9757.13    465.49 o 
   1   0  13      312.60      303.32     63.87 o 
   3   0  13     1363.61     1434.36    187.49 o 
   5   0  13      539.66      339.88    158.40 o 
   7   0  13     4449.42     4128.31    207.67 o 
   9   0  13     3188.96     3158.03    265.07 o 
 -12   1  13     1586.48     1573.35    168.96 o 
 -11   1  13      649.05      620.45    164.86 o 
 -10   1  13       93.98       95.18     81.91 o 
  -9   1  13      172.07      180.54     91.09 o 
  -8   1  13      942.93     1236.79    294.17 o 
  -7   1  13     4381.82     4255.88    198.82 o 
  -6   1  13      161.73      110.91     56.15 o 
  -5   1  13       51.11       36.96     37.78 o 
  -4   1  13      733.61      756.96     56.83 o 
  -3   1  13      857.57      872.20     60.22 o 
  -2   1  13      478.70      498.58     56.92 o 
  -1   1  13    13591.81    13885.76    211.36 o 
   0   1  13    20356.75    20083.39    247.37 o 
   1   1  13    13330.56    13466.70    265.95 o 
   2   1  13     1141.98     1079.68     58.54 o 
   3   1  13      598.87      622.10     66.98 o 
   4   1  13     5025.16     5197.74    143.50 o 
   5   1  13      989.97     1142.60     96.12 o 
   6   1  13      165.31      135.56     55.56 o 
   7   1  13     1475.00     1309.58     95.16 o 
   8   1  13      197.03      146.69     58.05 o 
   9   1  13        1.67      -17.50     53.22 o 
 -12   2  13    10150.02    10772.45    365.73 o 
 -11   2  13       49.60      -32.33    116.37 o 
 -10   2  13     1209.20     1296.65    143.95 o 
  -9   2  13      281.31      349.84    103.44 o 
  -8   2  13     9589.83     9984.21    417.01 o 
  -7   2  13      164.13      210.26     60.89 o 
  -6   2  13     1255.05     1156.80     97.42 o 
  -5   2  13     3961.69     3872.25    135.75 o 
  -4   2  13     1361.49     1435.96    136.99 o 
  -3   2  13     2368.09     2338.53     87.62 o 
  -2   2  13     5063.70     5365.46    129.82 o 
  -1   2  13    37825.23    38422.05    340.74 o 
   0   2  13     7300.34     7637.40    137.02 o 
   1   2  13      960.05     1015.40     65.19 o 
   2   2  13      586.80      657.28     67.97 o 
   3   2  13    15168.29    15588.36    283.03 o 
   4   2  13     3728.58     3767.38    165.01 o 
   5   2  13     2492.30     2464.19    112.59 o 
   6   2  13       28.34       -5.41     44.00 o 
   7   2  13       44.23      -15.54     40.04 o 
   8   2  13        7.90       -2.93     48.33 o 
   9   2  13       36.54      -29.34     50.19 o 
 -12   3  13     1574.71     1319.69    157.27 o 
 -11   3  13      454.38      508.13    111.93 o 
 -10   3  13     1266.13     1035.21    130.23 o 
  -9   3  13        1.18      -61.42     68.57 o 
  -8   3  13      303.51      310.05     69.19 o 
  -7   3  13      369.08      414.75     82.52 o 
  -6   3  13       51.64       -8.49     38.46 o 
  -5   3  13     5445.97     5190.48    156.67 o 
  -4   3  13     4761.18     4543.84    147.04 o 
  -3   3  13     3462.04     3462.49    160.86 o 
  -2   3  13     1326.05     1386.58     65.74 o 
  -1   3  13        7.10      118.39     41.82 o 
   0   3  13     4360.46     4470.45    107.79 o 
   1   3  13     7893.47     8245.21    144.50 o 
   2   3  13    11176.41    11375.94    286.48 o 
   3   3  13     6013.29     6419.70    155.61 o 
   4   3  13     3665.17     3444.36    145.48 o 
   5   3  13     3683.40     3719.61    147.54 o 
   6   3  13     3092.56     3041.08    125.95 o 
   7   3  13        5.09      -14.55     45.26 o 
   8   3  13       75.90      103.19     54.56 o 
   9   3  13      408.40      333.94     73.28 o 
 -12   4  13       32.57      -77.31     77.31 o 
 -11   4  13      707.59      893.91    136.92 o 
 -10   4  13       20.40      -21.16     75.33 o 
  -9   4  13     1422.64     1407.86    142.88 o 
  -8   4  13        2.53      -50.35     50.35 o 
  -7   4  13     6032.60     6392.96    189.95 o 
  -6   4  13     1456.25     1426.84     97.65 o 
  -5   4  13       39.72       74.43     43.96 o 
  -4   4  13     2152.00     2277.46     91.41 o 
  -3   4  13      634.13      670.64     57.51 o 
  -2   4  13    31596.94    32011.36    357.09 o 
  -1   4  13     7295.62     7576.00    181.79 o 
   0   4  13    15782.76    15243.88    269.69 o 
   1   4  13      381.60      365.08     44.34 o 
   2   4  13    14016.86    13948.01    293.95 o 
   3   4  13      146.60      266.59     59.88 o 
   4   4  13    12762.03    13103.92    274.44 o 
   5   4  13     3149.08     3254.29    145.30 o 
   6   4  13      613.99      574.52    100.26 o 
   7   4  13      256.23      282.78     60.17 o 
   8   4  13      116.87       80.28     52.97 o 
   9   4  13      279.59      173.25     65.69 o 
 -12   5  13      659.74      638.06    125.16 o 
 -11   5  13     3459.70     3876.82    225.98 o 
 -10   5  13     4062.58     4197.19    176.94 o 
  -9   5  13      203.33      201.11     68.37 o 
  -8   5  13     3709.70     3492.85    196.96 o 
  -7   5  13    11618.21    11815.37    261.86 o 
  -6   5  13     2385.09     2331.17    119.57 o 
  -5   5  13      955.27      964.67     68.91 o 
  -4   5  13      136.61      113.37     52.26 o 
  -3   5  13     9846.88     9909.71    184.76 o 
  -2   5  13    14704.88    14655.83    227.40 o 
  -1   5  13     8328.36     8144.91    236.09 o 
   0   5  13     1797.23     1935.98     78.13 o 
   1   5  13     4152.73     4218.52    107.89 o 
   2   5  13      314.23      340.85     76.00 o 
   3   5  13     6438.51     6483.94    187.50 o 
   4   5  13     2525.42     2575.89    162.24 o 
   5   5  13      145.78      107.64     86.33 o 
   6   5  13       76.41       92.43     55.74 o 
   7   5  13     1785.52     1538.75    146.29 o 
   8   5  13      643.74      704.71    121.08 o 
 -12   6  13       72.18       19.06     86.50 o 
 -11   6  13      463.72      577.91    151.93 o 
 -10   6  13     7593.26     7752.93    237.70 o 
  -9   6  13      822.49      815.38     95.46 o 
  -8   6  13    20007.85    19845.18    409.21 o 
  -7   6  13      661.54      716.56     76.21 o 
  -6   6  13    16570.50    16277.72    292.08 o 
  -5   6  13       61.86       -2.49     40.13 o 
  -4   6  13        7.89      -18.78     31.99 o 
  -3   6  13      344.91      391.00     63.42 o 
  -2   6  13      131.16      210.56     47.11 o 
  -1   6  13     6385.02     6480.52    153.52 o 
   0   6  13     4357.94     4256.50    167.28 o 
   1   6  13     1114.34     1199.67     73.55 o 
   2   6  13        6.49       22.63     37.33 o 
   3   6  13     9888.79    10714.49    210.66 o 
   4   6  13      895.36      965.19    141.28 o 
   5   6  13        6.85      -38.64     48.24 o 
   6   6  13     2727.67     2943.32    149.04 o 
   7   6  13        0.25      -62.00     62.00 o 
   8   6  13      198.17      196.91     75.96 o 
 -11   7  13     7299.23     7580.52    243.94 o 
 -10   7  13     4020.57     4253.72    198.19 o 
  -9   7  13     1033.72     1124.30    108.85 o 
  -8   7  13     1824.74     2280.54    162.37 o 
  -7   7  13    18425.79    17795.73    285.81 o 
  -6   7  13     5736.20     5949.71    160.27 o 
  -5   7  13     1391.86     1481.66     86.83 o 
  -4   7  13       57.36       60.34     40.15 o 
  -3   7  13      958.29     1103.83     75.12 o 
  -2   7  13     5938.12     5649.39    145.94 o 
  -1   7  13     2308.18     2361.14    147.44 o 
   0   7  13     1412.78     1320.05     78.16 o 
   1   7  13        5.25      -20.61     40.72 o 
   2   7  13      269.00      298.76     58.66 o 
   3   7  13     2677.52     2511.85    110.03 o 
   4   7  13      207.02      144.44     53.65 o 
   5   7  13     4258.33     4362.13    210.14 o 
   6   7  13       24.73      100.67     59.90 o 
   7   7  13     1563.61     1549.36    127.91 o 
   8   7  13     2296.16     2054.02    147.94 o 
 -11   8  13     1429.62     1534.58    131.65 o 
 -10   8  13     1005.03     1130.81    118.98 o 
  -9   8  13    10114.15    10019.27    226.74 o 
  -8   8  13     1131.03     1234.38     93.81 o 
  -7   8  13     7862.72     8032.79    194.47 o 
  -6   8  13      347.88      319.08     61.94 o 
  -5   8  13      329.76      298.11     57.86 o 
  -4   8  13     9182.38     9170.78    193.55 o 
  -3   8  13      116.48      110.14     45.82 o 
  -2   8  13     9138.41     9052.00    187.06 o 
  -1   8  13      267.50      207.78     46.45 o 
   0   8  13     1124.27     1100.98     74.77 o 
   1   8  13        8.10       48.49     59.43 o 
   2   8  13     3457.36     3409.63    121.97 o 
   3   8  13     1104.00     1163.00     82.61 o 
   4   8  13      932.34      933.70     79.76 o 
   5   8  13     1687.63     1948.97    129.14 o 
   6   8  13     2499.77     2741.28    217.90 o 
   7   8  13        4.48       17.02     63.70 o 
   8   8  13       61.84       23.13     73.79 o 
 -11   9  13      669.82      675.09    110.21 o 
 -10   9  13     4527.62     4510.52    240.76 o 
  -9   9  13      572.59      406.25     72.36 o 
  -8   9  13     3526.73     3358.93    137.14 o 
  -7   9  13      457.15      516.41     73.28 o 
  -6   9  13     3138.10     2759.72    120.67 o 
  -5   9  13      218.98      112.43     51.11 o 
  -4   9  13     5024.91     4902.82    146.95 o 
  -3   9  13     1891.52     1805.14     96.82 o 
  -2   9  13      441.33      465.95     70.12 o 
  -1   9  13      621.16      580.76     64.31 o 
   0   9  13     1742.56     1597.78     88.52 o 
   1   9  13    16046.99    15811.49    307.22 o 
   2   9  13     5607.62     5530.54    185.29 o 
   3   9  13      695.38      796.60     74.01 o 
   4   9  13     1255.74     1479.79     97.14 o 
   5   9  13        1.22      113.21     70.84 o 
   6   9  13    13323.45    13755.12    397.73 o 
   7   9  13      190.49      120.53     86.32 o 
 -10  10  13     1380.58     1185.50    103.53 o 
  -9  10  13     1334.97     1342.56    104.52 o 
  -8  10  13      544.27      587.29     77.94 o 
  -7  10  13       69.21      -26.55     52.97 o 
  -6  10  13       85.22      -22.32     51.57 o 
  -5  10  13     4625.65     4586.07    151.91 o 
  -4  10  13       63.37       50.02     47.62 o 
  -3  10  13    28940.42    29050.61    375.39 o 
  -2  10  13        2.63       70.87     49.71 o 
  -1  10  13      829.14      856.53    111.05 o 
   0  10  13     1548.97     1590.85    258.61 o 
   1  10  13      910.80     1193.74    134.65 o 
   2  10  13     2729.69     3238.42    255.86 o 
   3  10  13      346.56      177.36     67.93 o 
   4  10  13      357.33      309.36     62.48 o 
   5  10  13     5379.29     5346.43    200.30 o 
   6  10  13        9.06       -1.18    145.47 o 
   7  10  13      506.07      519.17     95.20 o 
 -10  11  13      155.67       74.70     65.97 o 
  -9  11  13      578.74      484.43     80.62 o 
  -8  11  13       32.09       83.29     54.67 o 
  -7  11  13     1021.63      775.95     84.46 o 
  -6  11  13     1697.14     1746.64    113.85 o 
  -5  11  13     6299.18     5870.11    172.56 o 
  -4  11  13      948.60      948.40     84.73 o 
  -3  11  13     7770.58     7646.97    258.49 o 
  -2  11  13     8949.84     9103.90    204.26 o 
  -1  11  13        6.28      -43.44     43.44 o 
   0  11  13     6400.92     6261.25    199.05 o 
   1  11  13       57.55       20.58     57.90 o 
   2  11  13    10509.96    10684.79    317.97 o 
   3  11  13        4.38      -52.28     52.28 o 
   4  11  13     2089.80     2141.30    139.70 o 
   5  11  13     4348.79     4587.81    166.06 o 
   6  11  13       49.73      121.14     74.06 o 
  -9  12  13       19.09      -54.67     54.67 o 
  -8  12  13       39.43       10.06     56.22 o 
  -7  12  13     2279.75     2401.44    126.79 o 
  -6  12  13     1386.14     1321.27    100.13 o 
  -5  12  13     4727.54     4520.79    159.19 o 
  -4  12  13    18587.32    18120.17    441.81 o 
  -3  12  13       20.96       19.11     54.12 o 
  -2  12  13     3477.12     3122.98    146.60 o 
  -1  12  13     3380.77     3131.81    161.44 o 
   0  12  13      601.59      552.14     82.60 o 
   1  12  13     1434.34     1300.95    110.57 o 
   2  12  13     3420.98     3656.35    167.41 o 
   3  12  13       27.88      -54.66     54.66 o 
   4  12  13      187.28      110.35     75.64 o 
   5  12  13     2581.42     2455.82    186.14 o 
   6  12  13      614.39      600.45     99.20 o 
  -9  13  13        0.55      -52.32     52.32 o 
  -8  13  13      446.55      373.59     77.57 o 
  -7  13  13     1107.83     1259.51    114.78 o 
  -6  13  13     4041.24     3885.71    154.23 o 
  -5  13  13     2707.10     2529.34    130.66 o 
  -4  13  13     1459.68     1353.46     99.63 o 
  -3  13  13     4476.86     4112.21    174.17 o 
  -2  13  13      332.19      240.25     76.52 o 
  -1  13  13     4852.89     4704.70    168.90 o 
   0  13  13        1.57      -51.72     54.99 o 
   1  13  13      415.36      394.98     82.60 o 
   2  13  13        0.11      -43.03     61.31 o 
   3  13  13     6676.61     6900.97    233.59 o 
   4  13  13      410.16      394.55     92.02 o 
   5  13  13     2748.40     3214.11    174.17 o 
  -8  14  13      148.80       36.08     69.99 o 
  -7  14  13       16.84       33.27     59.47 o 
  -6  14  13     3985.67     4370.53    170.41 o 
  -5  14  13      295.35      448.59     89.43 o 
  -4  14  13      448.29      368.86     99.13 o 
  -3  14  13     1101.96      973.51     90.24 o 
  -2  14  13     2757.55     2558.14    128.30 o 
  -1  14  13      151.20      181.08     75.48 o 
   0  14  13     2273.15     2364.99    145.19 o 
   1  14  13        4.35      -53.73     53.73 o 
   2  14  13      241.32      241.97     83.31 o 
   3  14  13       18.50       93.33     75.84 o 
   4  14  13     4149.02     4308.96    195.82 o 
  -7  15  13      724.43      610.26    104.13 o 
  -6  15  13     2601.09     2696.80    165.29 o 
  -5  15  13        0.04      102.87     62.18 o 
  -4  15  13     1887.67     1813.14    118.57 o 
  -3  15  13       88.72       -6.02     49.30 o 
  -2  15  13     4171.35     4192.75    158.72 o 
  -1  15  13       70.83       65.95     66.53 o 
   0  15  13     1949.71     1741.27    134.08 o 
   1  15  13       70.54      -62.13     62.13 o 
   2  15  13     6490.69     6641.41    234.92 o 
   3  15  13      774.20      968.56    118.67 o 
  -6  16  13      857.77      786.57     98.40 o 
  -5  16  13      500.27      576.24     88.47 o 
  -4  16  13     1738.88     1685.84    119.34 o 
  -3  16  13     1127.04     1263.25    103.87 o 
  -2  16  13       76.91       58.80     58.18 o 
  -1  16  13      100.00      -15.37     67.18 o 
   0  16  13      266.69      122.07     80.58 o 
   1  16  13       58.16      -50.72     70.98 o 
   2  16  13       23.15      137.79     79.23 o 
  -4  17  13     3620.07     3281.74    155.45 o 
  -3  17  13      108.39       65.74     65.42 o 
  -2  17  13      127.43       64.52     73.91 o 
  -1  17  13     1221.12     1243.14    126.80 o 
   0  17  13      276.81      110.64     79.72 o 
 -12   0  14      658.95      575.40    187.49 o 
 -10   0  14    16113.26    16285.85    614.19 o 
  -8   0  14    47910.55    48560.14   1092.62 o 
  -6   0  14     4059.37     3820.94    271.54 o 
  -4   0  14    25886.76    25961.15    437.75 o 
  -2   0  14      861.97      909.49     91.09 o 
   0   0  14     1430.17     1371.12    151.93 o 
   2   0  14      800.72      898.66    142.23 o 
   4   0  14      596.07      697.91    102.78 o 
   6   0  14     1572.01     1483.06    206.89 o 
   8   0  14       14.10      -65.23     65.23 o 
 -12   1  14      329.38      497.33    121.08 o 
 -11   1  14      608.61      478.36    135.77 o 
 -10   1  14     8413.22     8530.09    315.34 o 
  -9   1  14     7959.35     8164.97    301.62 o 
  -8   1  14     4672.61     5026.43    235.40 o 
  -7   1  14      608.48      514.00     96.00 o 
  -6   1  14      474.30      474.24     91.09 o 
  -5   1  14     1419.90     1552.38     99.68 o 
  -4   1  14     6757.43     7109.58    252.46 o 
  -3   1  14       41.80       63.32     34.66 o 
  -2   1  14     3001.41     2967.10    102.15 o 
  -1   1  14      100.71      117.80     39.43 o 
   0   1  14      713.74      751.83     59.74 o 
   1   1  14     2338.71     2294.74     92.09 o 
   2   1  14      201.29      265.07     68.12 o 
   3   1  14      922.00      837.88     82.98 o 
   4   1  14     4104.89     4281.97    235.98 o 
   5   1  14     3910.23     3641.14    133.07 o 
   6   1  14      278.07      160.92     53.26 o 
   7   1  14      327.00      236.56     61.29 o 
   8   1  14      275.53      312.89     76.52 o 
 -12   2  14      107.99       99.53     98.21 o 
 -11   2  14       49.07       59.89     85.43 o 
 -10   2  14       55.73       45.26     86.86 o 
  -9   2  14    24694.99    25412.87    539.45 o 
  -8   2  14      297.26      278.00    100.26 o 
  -7   2  14     7194.12     6824.10    260.58 o 
  -6   2  14      134.47       71.84     91.60 o 
  -5   2  14    11488.62    11960.03    246.17 o 
  -4   2  14       33.57       94.21     47.04 o 
  -3   2  14        3.21       37.93     40.72 o 
  -2   2  14     9515.56     9918.68    182.02 o 
  -1   2  14     9109.71     9501.64    262.52 o 
   0   2  14       32.27       25.58     33.64 o 
   1   2  14      213.62      209.28     56.49 o 
   2   2  14    17411.60    17306.28    309.51 o 
   3   2  14     4042.12     3942.17    152.95 o 
   4   2  14    25429.82    25385.85    510.75 o 
   5   2  14      906.52      846.68    111.93 o 
   6   2  14      617.55      482.23     89.28 o 
   7   2  14     1150.56     1083.89    113.85 o 
   8   2  14      775.74      611.74     81.49 o 
 -12   3  14      214.03      116.07     98.21 o 
 -11   3  14       18.75      -68.12     68.12 o 
 -10   3  14     1111.49     1101.21    139.38 o 
  -9   3  14     2120.18     2199.14    171.39 o 
  -8   3  14      115.13      -57.96     66.17 o 
  -7   3  14     3276.32     2994.97    140.58 o 
  -6   3  14     2847.50     2796.66    151.73 o 
  -5   3  14      638.93      682.05     75.64 o 
  -4   3  14       36.05       21.53     40.72 o 
  -3   3  14     2659.13     2636.09    145.17 o 
  -2   3  14    25092.97    24645.93    364.08 o 
  -1   3  14     2832.97     3055.91    106.84 o 
   0   3  14      969.67      875.01     57.58 o 
   1   3  14     1014.73     1066.94     69.93 o 
   2   3  14     5706.68     5749.34    173.19 o 
   3   3  14      303.45      412.15     73.34 o 
   4   3  14     3703.04     4344.43    170.11 o 
   5   3  14     1750.65     1812.99    148.52 o 
   6   3  14      456.00      292.20    197.19 o 
   7   3  14      360.01      237.05    102.61 o 
   8   3  14      661.46      540.25    124.10 o 
 -12   4  14      218.36      184.26    105.15 o 
 -11   4  14      327.93      338.48    109.43 o 
 -10   4  14      710.74      685.39    123.18 o 
  -9   4  14      100.52       86.20     81.91 o 
  -8   4  14      113.72      106.72     61.76 o 
  -7   4  14      214.56       47.82     64.61 o 
  -6   4  14        4.47      -59.48     63.70 o 
  -5   4  14        4.38      -36.35     36.35 o 
  -4   4  14     5834.76     5921.67    175.49 o 
  -3   4  14     1424.85     1270.98    111.87 o 
  -2   4  14    17360.66    17294.93    299.46 o 
  -1   4  14    10301.93    10428.44    167.19 o 
   0   4  14     1949.41     1936.38     78.29 o 
   1   4  14     8201.05     7977.10    169.51 o 
   2   4  14     1448.08     1641.92     92.32 o 
   3   4  14    36212.85    35996.46    603.24 o 
   4   4  14     2264.38     2402.51    173.12 o 
   5   4  14     4860.38     4648.44    248.38 o 
   6   4  14      295.41      187.40     66.98 o 
   7   4  14      898.74      807.53    197.19 o 
   8   4  14      534.99      621.57    116.51 o 
 -11   5  14      163.08      229.73    102.78 o 
 -10   5  14     2682.28     2567.40    189.68 o 
  -9   5  14        4.77      -17.64     58.79 o 
  -8   5  14     2227.99     2299.86    134.05 o 
  -7   5  14    15894.51    15475.77    310.20 o 
  -6   5  14     6819.88     6769.25    200.06 o 
  -5   5  14     1146.88     1124.71     92.20 o 
  -4   5  14     1741.93     1616.70    105.24 o 
  -3   5  14     1956.67     2119.63     97.38 o 
  -2   5  14     1167.04     1112.42     97.05 o 
  -1   5  14    14554.50    13744.25    226.83 o 
   0   5  14        5.97      -32.79     32.79 o 
   1   5  14     3897.71     3944.30    122.78 o 
   2   5  14     3359.48     3267.74    119.90 o 
   3   5  14      226.94      343.89     71.73 o 
   4   5  14        3.38       24.18     51.19 o 
   5   5  14      926.92     1245.33    107.40 o 
   6   5  14     1558.21     1505.00    118.98 o 
   7   5  14      122.54       77.78    109.76 o 
   8   5  14      125.13      -51.08     66.76 o 
 -11   6  14     3458.16     3608.97    501.05 o 
 -10   6  14      701.85      871.66    134.80 o 
  -9   6  14     4457.86     4604.44    278.58 o 
  -8   6  14     2083.90     1712.36    124.95 o 
  -7   6  14      297.20      392.25     80.46 o 
  -6   6  14        1.34       99.56     58.96 o 
  -5   6  14     6888.54     6714.47    196.29 o 
  -4   6  14     1584.42     1449.84     86.83 o 
  -3   6  14    33575.89    33174.83    384.41 o 
  -2   6  14     4509.97     4568.37    135.35 o 
  -1   6  14    10406.13    10227.88    302.35 o 
   0   6  14      509.93      472.27     56.52 o 
   1   6  14       31.05       20.60     37.45 o 
   2   6  14     4961.43     4910.55    145.30 o 
   3   6  14     2797.35     2840.93    118.52 o 
   4   6  14     1350.05     1205.99    129.75 o 
   5   6  14       61.93      101.29     55.99 o 
   6   6  14     3958.68     3709.69    170.27 o 
   7   6  14      140.26       54.49     63.66 o 
 -11   7  14     3299.78     3450.58    339.42 o 
 -10   7  14     2587.19     2802.61    162.79 o 
  -9   7  14      823.92      848.78    101.98 o 
  -8   7  14     3658.06     3356.19    204.02 o 
  -7   7  14    10107.26    10393.63    261.18 o 
  -6   7  14    16662.55    15985.25    268.46 o 
  -5   7  14      970.11     1069.07     82.19 o 
  -4   7  14     5165.84     5030.50    146.63 o 
  -3   7  14     4564.83     4919.77    144.32 o 
  -2   7  14      768.81      856.27     72.03 o 
  -1   7  14     2454.94     2286.40    100.99 o 
   0   7  14      784.39      792.29     69.56 o 
   1   7  14      186.99      175.08     60.89 o 
   2   7  14      313.74      300.77     64.10 o 
   3   7  14       15.31       85.80     60.66 o 
   4   7  14       27.18      -31.60     42.30 o 
   5   7  14       23.21      161.42     61.67 o 
   6   7  14     1050.46     1065.36    109.45 o 
   7   7  14       36.19       16.42    128.83 o 
 -11   8  14     2344.94     2533.36    162.63 o 
 -10   8  14     3780.49     3885.67    245.32 o 
  -9   8  14       56.40       21.58     67.97 o 
  -8   8  14      316.93      287.28     75.84 o 
  -7   8  14      376.62      401.76     69.97 o 
  -6   8  14      298.87      218.63     58.05 o 
  -5   8  14     1750.84     1441.30     91.92 o 
  -4   8  14     3966.05     3927.38    135.99 o 
  -3   8  14      680.11      754.84     73.09 o 
  -2   8  14     3872.98     4107.96    134.88 o 
  -1   8  14     1956.05     1936.03     96.90 o 
   0   8  14      666.78      498.16     74.65 o 
   1   8  14     3829.39     3652.67    150.43 o 
   2   8  14        5.03       41.92     54.13 o 
   3   8  14     1480.33     1385.82    110.77 o 
   4   8  14       27.85       41.05     61.49 o 
   5   8  14    11408.82    11575.77    356.23 o 
   6   8  14        4.80       72.33     62.74 o 
   7   8  14     3027.91     3364.47    174.17 o 
 -10   9  14      259.67      208.98     87.04 o 
  -9   9  14     1250.96     1288.19    119.08 o 
  -8   9  14     1287.86     1157.50     95.27 o 
  -7   9  14     5597.21     5385.45    167.86 o 
  -6   9  14     1609.08     1471.38     97.67 o 
  -5   9  14      973.92      909.03     82.92 o 
  -4   9  14      548.85      661.74     72.56 o 
  -3   9  14    17299.25    16716.72    426.73 o 
  -2   9  14       33.79        8.78     44.78 o 
  -1   9  14       60.31      -21.65     41.40 o 
   0   9  14     2746.18     2769.67    138.01 o 
   1   9  14     1734.48     1671.89    151.93 o 
   2   9  14     7065.64     7005.99    211.50 o 
   3   9  14      227.95      338.74     74.47 o 
   4   9  14      584.09      545.14     73.72 o 
   5   9  14     4015.24     4153.99    182.67 o 
   6   9  14      472.36      509.08     93.17 o 
 -10  10  14     1472.91     1675.64    137.44 o 
  -9  10  14        1.89      -45.65     54.49 o 
  -8  10  14      316.75      217.38     64.36 o 
  -7  10  14      638.22      672.78     80.54 o 
  -6  10  14     1120.40     1059.56     90.08 o 
  -5  10  14      384.19      323.64     66.58 o 
  -4  10  14      828.97      744.73     77.23 o 
  -3  10  14        2.08       16.74     54.89 o 
  -2  10  14     2676.42     2367.12    113.92 o 
  -1  10  14      724.90      721.64     73.28 o 
   0  10  14     8184.77     7992.33    478.42 o 
   1  10  14      640.56      763.89     94.51 o 
   2  10  14     2289.29     2347.73    138.01 o 
   3  10  14      642.05      574.67     88.29 o 
   4  10  14     4126.94     4128.02    180.24 o 
   5  10  14      197.38      319.68     78.83 o 
   6  10  14     7270.51     7764.00    308.56 o 
  -9  11  14      775.12      597.32    155.84 o 
  -8  11  14       49.60      -11.99     52.32 o 
  -7  11  14      429.63      235.29     64.19 o 
  -6  11  14     1400.68     1428.37    106.38 o 
  -5  11  14      109.59       32.75     51.30 o 
  -4  11  14    11125.13    10491.90    228.45 o 
  -3  11  14      749.00      752.22     85.85 o 
  -2  11  14      741.49      674.25     77.18 o 
  -1  11  14     1211.92     1146.99    100.64 o 
   0  11  14     4692.03     4675.39    181.33 o 
   1  11  14     7072.95     7223.64    223.71 o 
   2  11  14      861.32      881.98    100.35 o 
   3  11  14      624.99      476.31     91.45 o 
   4  11  14      361.88      476.80     91.21 o 
   5  11  14     3795.52     3939.70    228.44 o 
  -9  12  14      677.92      688.09     91.20 o 
  -8  12  14      426.20      398.24     75.82 o 
  -7  12  14      868.17      827.66     88.77 o 
  -6  12  14      993.92     1110.51     97.05 o 
  -5  12  14     1475.25     1312.60    108.25 o 
  -4  12  14       57.09       64.14     52.74 o 
  -3  12  14      164.66      216.25     58.81 o 
  -2  12  14     1828.16     2109.65    130.95 o 
  -1  12  14     2383.33     2609.67    145.19 o 
   0  12  14      283.57      199.64     73.34 o 
   1  12  14     4695.29     4505.72    211.69 o 
   2  12  14      753.27      658.76     98.25 o 
   3  12  14      135.94      104.37     71.90 o 
   4  12  14     1122.46      886.95    145.05 o 
   5  12  14     1685.35     1705.73    171.39 o 
  -8  13  14       37.17      -52.97     52.97 o 
  -7  13  14     1678.02     1697.73    118.19 o 
  -6  13  14        5.03       84.86     58.69 o 
  -5  13  14     4437.89     4298.20    159.99 o 
  -4  13  14      181.38      182.87     63.80 o 
  -3  13  14       57.44      -60.62    105.72 o 
  -2  13  14     5967.36     6117.96    235.16 o 
  -1  13  14     1312.82     1448.37    192.04 o 
   0  13  14      181.35      247.83     78.39 o 
   1  13  14     1873.28     1782.74    132.69 o 
   2  13  14     1421.22     1093.25    116.22 o 
   3  13  14        7.85      -60.73     60.73 o 
   4  13  14     1174.06     1247.66    144.80 o 
  -7  14  14      582.04      587.91     88.85 o 
  -6  14  14     2845.93     2858.62    168.90 o 
  -5  14  14     4090.06     4487.21    168.61 o 
  -4  14  14     2688.31     2372.09    149.21 o 
  -3  14  14      516.19      557.74     81.40 o 
  -2  14  14       27.55      104.67     71.85 o 
  -1  14  14     3780.87     3986.91    233.65 o 
   0  14  14     1782.24     1797.01    133.62 o 
   1  14  14      118.98       82.40     72.30 o 
   2  14  14      142.27      124.48     78.02 o 
   3  14  14      949.93     1000.51    115.34 o 
  -6  15  14      371.63      374.00    100.81 o 
  -5  15  14        1.93       22.44     66.98 o 
  -4  15  14      693.08      815.75     92.73 o 
  -3  15  14     1054.14     1027.98     98.55 o 
  -2  15  14      570.41      578.38    118.16 o 
  -1  15  14     7994.57     7917.44    254.72 o 
   0  15  14      163.28      185.03     83.93 o 
   1  15  14      416.38      355.51     88.96 o 
   2  15  14       21.89       41.81     72.95 o 
  -4  16  14      332.41      222.28     90.52 o 
  -3  16  14      985.44     1053.76    102.06 o 
  -2  16  14     2590.75     2563.69    165.37 o 
  -1  16  14      152.25      234.59     85.52 o 
   0  16  14      181.97      203.04     81.35 o 
 -11   0  15      395.89      433.17    168.10 o 
  -9   0  15     7557.88     7480.24    420.24 o 
  -7   0  15      406.24      278.00    129.30 o 
  -5   0  15    52067.02    51682.84   1099.08 o 
  -3   0  15    22146.85    22066.28    408.71 o 
  -1   0  15      212.59      209.52    200.42 o 
   1   0  15       31.40       33.45     52.42 o 
   3   0  15        1.04      -25.86     84.05 o 
   5   0  15      652.58      471.96    142.23 o 
   7   0  15      465.97      556.01    155.16 o 
 -11   1  15        2.64       -3.23     82.29 o 
 -10   1  15     2868.24     3112.16    290.93 o 
  -9   1  15     5603.99     6247.78    274.18 o 
  -8   1  15     2567.70     2362.39    362.05 o 
  -7   1  15        9.96       11.64     64.55 o 
  -6   1  15     5942.12     6280.35    253.45 o 
  -5   1  15     7705.08     7810.37    339.42 o 
  -4   1  15     3574.55     3684.53    205.87 o 
  -3   1  15     1710.31     1742.65    103.52 o 
  -2   1  15     1636.29     1563.69     80.54 o 
  -1   1  15     1887.33     1928.38     93.32 o 
   0   1  15       28.94        7.23     33.83 o 
   1   1  15      893.26      984.49     70.16 o 
   2   1  15      530.46      609.92     91.09 o 
   3   1  15     2216.84     2424.45    226.28 o 
   4   1  15      721.73      724.10    148.70 o 
   5   1  15     4018.44     3725.08    181.08 o 
   6   1  15      847.70      871.55    100.64 o 
   7   1  15      101.45      155.28     97.56 o 
 -11   2  15      625.90      599.36    123.43 o 
 -10   2  15      345.14      281.24    109.72 o 
  -9   2  15      133.72      151.29     91.09 o 
  -8   2  15     3081.19     3075.60    191.84 o 
  -7   2  15      612.98      694.73    111.93 o 
  -6   2  15     7045.85     6644.32    256.01 o 
  -5   2  15      133.79      206.05     64.55 o 
  -4   2  15    26865.69    27897.60    404.14 o 
  -3   2  15        4.86      -42.29     42.29 o 
  -2   2  15       71.18       14.49     34.46 o 
  -1   2  15      795.21      860.14     64.53 o 
   0   2  15        3.21      -12.93     32.33 o 
   1   2  15     3837.12     3939.14    142.86 o 
   2   2  15     1968.85     1790.86    200.42 o 
   3   2  15    11894.00    12823.28    349.70 o 
   4   2  15       60.52      203.00     65.43 o 
   5   2  15      540.64      511.86     95.68 o 
   6   2  15     1104.37     1249.64    137.15 o 
   7   2  15     5832.61     5710.63    216.43 o 
 -11   3  15     1992.13     1714.60    175.96 o 
 -10   3  15     1386.20     1322.14    155.43 o 
  -9   3  15       60.31       19.40     79.90 o 
  -8   3  15       23.94      -63.51     63.51 o 
  -7   3  15      855.40      878.82    121.08 o 
  -6   3  15        3.92      -45.94     45.94 o 
  -5   3  15     3698.14     4096.95    155.98 o 
  -4   3  15      595.43      678.01     80.59 o 
  -3   3  15        9.58       62.58     46.24 o 
  -2   3  15     1667.18     1708.57    117.75 o 
  -1   3  15     1457.37     1514.43     82.19 o 
   0   3  15     2128.50     2033.99    109.18 o 
   1   3  15     7973.48     8142.77    205.03 o 
   2   3  15     3034.54     3194.03    140.18 o 
   3   3  15     5932.25     5774.98    186.98 o 
   4   3  15     6864.71     7342.10    217.13 o 
   5   3  15     3133.90     3342.86    242.38 o 
   6   3  15     2717.42     2567.01    180.53 o 
   7   3  15       32.73       31.38     76.12 o 
 -11   4  15        5.32      -46.36    103.44 o 
 -10   4  15       71.35      -20.79     96.98 o 
  -9   4  15       56.87      -65.23     65.23 o 
  -8   4  15     2551.57     2235.65    342.66 o 
  -7   4  15     1321.12     1195.52    104.47 o 
  -6   4  15     3787.33     3616.33    152.90 o 
  -5   4  15        1.41      -44.48     44.48 o 
  -4   4  15      266.71      264.72     65.60 o 
  -3   4  15     3981.52     3864.93    289.24 o 
  -2   4  15     3775.30     3860.39    145.28 o 
  -1   4  15     2897.20     2655.65    124.39 o 
   0   4  15      321.40      274.25     49.07 o 
   1   4  15     3059.09     3041.27    185.01 o 
   2   4  15    16760.69    17252.03    270.92 o 
   3   4  15      585.92      669.35     83.93 o 
   4   4  15     8889.35     9316.43    245.60 o 
   5   4  15       45.31       76.29     60.89 o 
   6   4  15     2760.88     2602.24    150.34 o 
   7   4  15      807.14      784.55    104.38 o 
 -11   5  15    10388.11    10038.62    749.96 o 
 -10   5  15     3565.77     3514.91    221.40 o 
  -9   5  15     5486.20     5295.05    326.49 o 
  -8   5  15     1686.25     1561.57    120.43 o 
  -7   5  15     1508.55     1499.66    114.82 o 
  -6   5  15     6517.27     6032.77    194.27 o 
  -5   5  15      823.35      751.65     85.69 o 
  -4   5  15      518.57      448.94     81.44 o 
  -3   5  15      814.20      849.24     86.31 o 
  -2   5  15      397.76      395.01     73.29 o 
  -1   5  15     1030.05     1033.05     86.87 o 
   0   5  15      206.53      188.75     48.77 o 
   1   5  15       21.90      -74.82     80.11 o 
   2   5  15     8292.73     8339.95    189.82 o 
   3   5  15      543.77      651.63    145.47 o 
   4   5  15       10.16       56.90     56.09 o 
   5   5  15     3524.51     3750.39    266.81 o 
   6   5  15      606.62      769.60    140.14 o 
   7   5  15      157.37      107.84     70.72 o 
 -11   6  15     2326.43     2197.98    206.89 o 
 -10   6  15     2125.06     2053.88    219.82 o 
  -9   6  15        6.64      -39.61     59.49 o 
  -8   6  15       88.43      -16.93     57.90 o 
  -7   6  15     6913.77     7003.45    286.10 o 
  -6   6  15     6782.43     6366.78    204.79 o 
  -5   6  15       15.05       52.56     54.43 o 
  -4   6  15     8321.15     8319.32    224.28 o 
  -3   6  15      674.18      549.34     82.34 o 
  -2   6  15     5811.40     5689.21    152.99 o 
  -1   6  15      290.43      275.32     54.09 o 
   0   6  15      380.72      435.59     71.73 o 
   1   6  15     2364.35     2145.84    121.93 o 
   2   6  15     3945.01     3801.39    134.17 o 
   3   6  15     5662.95     5796.63    189.53 o 
   4   6  15      696.56      615.08    106.78 o 
   5   6  15       69.89        0.66     54.99 o 
   6   6  15     1900.36     1914.62    137.82 o 
 -10   7  15    11687.08    11125.97    376.97 o 
  -9   7  15      183.48       61.90     70.29 o 
  -8   7  15      394.61      353.21     91.99 o 
  -7   7  15     7668.61     7565.71    387.40 o 
  -6   7  15     1386.12     1550.46    117.14 o 
  -5   7  15      474.89      394.24     74.47 o 
  -4   7  15     4456.45     4320.06    168.42 o 
  -3   7  15    11149.17    11409.21    222.35 o 
  -2   7  15     7049.86     7074.52    174.85 o 
  -1   7  15      155.11      173.88     49.76 o 
   0   7  15       15.21      -43.44     43.44 o 
   1   7  15       33.40      -47.84     50.92 o 
   2   7  15       37.64      -26.55     63.51 o 
   3   7  15      349.86      387.50     62.90 o 
   4   7  15      198.63       75.29     69.87 o 
   5   7  15        7.83       23.87     57.90 o 
   6   7  15      251.12      292.02     82.98 o 
 -10   8  15     8112.01     8666.02    270.42 o 
  -9   8  15     1099.60      841.46    106.69 o 
  -8   8  15      254.30      120.35     70.72 o 
  -7   8  15     2141.28     2010.84    131.41 o 
  -6   8  15     2851.25     2765.88    146.34 o 
  -5   8  15     3753.80     3546.15    157.90 o 
  -4   8  15      600.44      774.59     78.09 o 
  -3   8  15     1296.91     1457.43     95.18 o 
  -2   8  15       24.34       68.71     54.12 o 
  -1   8  15     1172.08     1145.56     85.22 o 
   0   8  15      561.36      565.29     80.82 o 
   1   8  15      437.91      382.34     73.91 o 
   2   8  15        7.46      129.06     61.93 o 
   3   8  15      711.71      652.31     90.78 o 
   4   8  15      127.65       27.05     61.67 o 
   5   8  15     2299.14     2554.19    282.02 o 
   6   8  15     1169.72     1364.98    122.73 o 
 -10   9  15      434.90      529.56    101.18 o 
  -9   9  15      927.79      971.86    115.59 o 
  -8   9  15       42.01       -7.94     59.08 o 
  -7   9  15        4.22      -29.65     58.54 o 
  -6   9  15     1273.34     1196.69    138.52 o 
  -5   9  15     1482.57     1402.67     97.52 o 
  -4   9  15     7703.49     8055.63    197.59 o 
  -3   9  15     6063.01     6216.41    176.37 o 
  -2   9  15     2729.20     2802.52    122.58 o 
  -1   9  15      962.91      916.12     79.67 o 
   0   9  15     5297.93     5138.32    185.36 o 
   1   9  15     1437.20     1530.33    137.15 o 
   2   9  15     1787.30     1926.00    128.12 o 
   3   9  15        8.52      -29.38     59.49 o 
   4   9  15      114.77        6.47     75.33 o 
   5   9  15     5014.53     5222.97    252.95 o 
  -9  10  15     5771.33     5816.60    226.06 o 
  -8  10  15       96.20      118.29     70.72 o 
  -7  10  15       42.79       37.59     49.30 o 
  -6  10  15        5.17      -29.24     50.52 o 
  -5  10  15      102.47       61.14     49.18 o 
  -4  10  15      602.22      538.16     72.58 o 
  -3  10  15       81.55       63.19     51.30 o 
  -2  10  15     1242.85     1089.46     86.16 o 
  -1  10  15      226.63      185.87     67.97 o 
   0  10  15      447.65      447.84     98.21 o 
   1  10  15     6144.97     6273.28    213.86 o 
   2  10  15      353.07      249.45     78.61 o 
   3  10  15       63.94       39.45     67.97 o 
   4  10  15     1403.00     1298.59    150.65 o 
   5  10  15        2.55      195.68    102.18 o 
  -8  11  15      750.68      726.96     87.69 o 
  -7  11  15      500.84      409.93     75.01 o 
  -6  11  15      884.89      864.47     87.69 o 
  -5  11  15     2499.29     2413.35    125.05 o 
  -4  11  15     2666.76     2602.48    122.58 o 
  -3  11  15      542.12      418.21     68.43 o 
  -2  11  15      238.56      174.69     72.82 o 
  -1  11  15     6607.33     5934.85    249.12 o 
   0  11  15      268.15      262.61     78.21 o 
   1  11  15     6620.47     6829.35    231.13 o 
   2  11  15     5217.69     5072.42    224.66 o 
   3  11  15        7.06      -57.90     57.90 o 
   4  11  15     1210.07     1395.73    128.01 o 
  -8  12  15     2256.62     2234.81    131.99 o 
  -7  12  15     1846.59     1811.36    140.91 o 
  -6  12  15      432.21      434.01     74.14 o 
  -5  12  15       59.69       35.85     53.26 o 
  -4  12  15       86.72       14.31     48.77 o 
  -3  12  15     1789.43     1799.31    111.89 o 
  -2  12  15     2344.17     2244.71    136.62 o 
  -1  12  15     4463.26     4464.26    217.14 o 
   0  12  15      401.63      305.28     83.37 o 
   1  12  15       51.63       83.94     75.64 o 
   2  12  15      242.15      367.17     87.71 o 
   3  12  15        3.68      -65.68     65.68 o 
   4  12  15     2353.29     1982.81    171.15 o 
  -7  13  15      993.47      963.87     99.99 o 
  -6  13  15     2514.87     2425.97    132.55 o 
  -5  13  15       41.26       26.13     67.19 o 
  -4  13  15      290.48      348.88     72.25 o 
  -3  13  15      153.18      139.69     92.03 o 
  -2  13  15     5699.06     5559.93    297.12 o 
  -1  13  15      198.95      343.33     88.96 o 
   0  13  15     5762.51     5758.60    237.28 o 
   1  13  15     1390.70     1453.37    167.32 o 
   2  13  15       26.77       95.80     72.97 o 
   3  13  15      335.02      447.23     98.10 o 
  -6  14  15        5.61      -13.11     60.78 o 
  -5  14  15      344.84      223.34     73.66 o 
  -4  14  15       96.71      114.62     70.72 o 
  -3  14  15      794.42      866.52     94.02 o 
  -2  14  15     5378.07     5566.78    231.68 o 
  -1  14  15     2456.31     2393.46    156.68 o 
   0  14  15     2681.77     2656.11    164.67 o 
   1  14  15      184.83       22.56     81.51 o 
  -4  15  15        3.26      -26.63     55.18 o 
  -3  15  15     2958.30     2900.96    147.59 o 
  -2  15  15       51.78      189.99     84.21 o 
  -1  15  15        2.15       97.27    114.36 o 
   0  15  15       17.28       35.48     99.79 o 
 -10   0  16     2951.40     2553.76    284.47 o 
  -8   0  16      843.58      782.29    174.56 o 
  -6   0  16     5741.73     5514.82    349.12 o 
  -4   0  16    26555.41    27043.95    743.50 o 
  -2   0  16      321.45      342.20     75.33 o 
   0   0  16    18720.54    18913.96    397.73 o 
   2   0  16      980.22      911.59    155.16 o 
   6   0  16      595.74      782.29    174.56 o 
 -11   1  16     1145.10      994.16    148.10 o 
 -10   1  16     4000.27     4080.05    237.72 o 
  -9   1  16     3757.00     4126.71    228.44 o 
  -8   1  16     2849.66     2631.55    186.77 o 
  -7   1  16      472.71      562.98    129.30 o 
  -6   1  16     6087.53     6362.41    258.26 o 
  -5   1  16    12725.10    12710.44    358.85 o 
  -4   1  16    10071.16    10297.61    241.34 o 
  -3   1  16        2.55      -29.77     45.94 o 
  -2   1  16     3703.09     3818.27    170.77 o 
  -1   1  16      865.74      827.77     71.77 o 
   0   1  16      484.10      568.56     63.47 o 
   1   1  16     3771.28     3750.49    147.84 o 
   2   1  16        0.85        0.00     58.90 o 
   3   1  16     4139.68     3719.39    255.38 o 
   4   1  16      292.35      148.70    109.91 o 
   5   1  16       75.44       96.98     96.98 o 
   6   1  16       44.09      -38.79     90.51 o 
 -11   2  16      133.15       -0.62     95.68 o 
 -10   2  16      100.05       96.98     96.00 o 
  -9   2  16     1335.12     1268.74    153.10 o 
  -8   2  16       13.01        6.02     65.23 o 
  -7   2  16      197.29      135.77     82.29 o 
  -6   2  16      718.25      703.53    115.97 o 
  -5   2  16     8048.26     8655.70    297.15 o 
  -4   2  16        4.95       65.23     91.30 o 
  -3   2  16     2622.05     2640.11    129.68 o 
  -2   2  16      536.56      392.01     66.98 o 
  -1   2  16    10578.75    10264.12    199.08 o 
   0   2  16       33.94      -12.67     39.92 o 
   1   2  16      170.85      139.48     57.16 o 
   2   2  16      187.87      314.24     90.51 o 
   3   2  16      717.39      737.03    161.63 o 
   4   2  16      355.19      337.29     96.98 o 
   5   2  16     5953.79     5856.90    260.46 o 
   6   2  16     2110.42     2417.99    271.54 o 
 -10   3  16       27.52      -79.90     79.90 o 
  -9   3  16     1177.80      955.32    132.34 o 
  -8   3  16      486.50      464.68    104.85 o 
  -7   3  16     3297.45     3393.66    198.51 o 
  -6   3  16     1166.48     1004.35    320.03 o 
  -5   3  16      270.79      266.60     78.88 o 
  -4   3  16        4.23       -5.70     47.94 o 
  -3   3  16      205.40       94.06     87.70 o 
  -2   3  16     2060.69     2189.22    120.17 o 
  -1   3  16      749.60      721.30     78.21 o 
   0   3  16      272.45      269.23     52.19 o 
   1   3  16      276.97      212.91     65.09 o 
   2   3  16    10103.46    10079.25    439.63 o 
   3   3  16      928.91      751.86    164.86 o 
   4   3  16     1375.46     1183.31    132.34 o 
   5   3  16      552.67      518.67    113.14 o 
   6   3  16     3036.20     2819.09    161.21 o 
 -10   4  16        0.86      -75.33     75.33 o 
  -9   4  16       76.30       23.71    168.10 o 
  -8   4  16       79.02      -11.47    171.33 o 
  -7   4  16     2260.06     2101.97    168.96 o 
  -6   4  16       14.70      -59.31     59.31 o 
  -5   4  16      100.32      -20.55     54.13 o 
  -4   4  16       18.53      -53.71    101.63 o 
  -3   4  16     2105.91     2210.68    127.67 o 
  -2   4  16     3495.93     3175.30    141.74 o 
  -1   4  16      118.46       51.29     51.53 o 
   0   4  16      311.59      283.61     87.28 o 
   1   4  16      868.86      882.37     90.62 o 
   2   4  16     2406.50     2437.38    252.14 o 
   3   4  16     1200.93     1143.08    127.76 o 
   4   4  16     5126.23     5150.19    191.44 o 
   5   4  16      176.51      248.06     74.06 o 
   6   4  16     1135.85     1157.96    115.89 o 
 -10   5  16     2027.96     2095.92    189.68 o 
  -9   5  16       16.74       39.51     80.78 o 
  -8   5  16     2177.83     2281.83    278.00 o 
  -7   5  16      561.24      701.56     91.71 o 
  -6   5  16     9783.30     9996.54    371.51 o 
  -5   5  16      363.34      420.18     77.67 o 
  -4   5  16     2162.40     2011.10    123.92 o 
  -3   5  16     9737.28     9487.94    239.58 o 
  -2   5  16      791.61      708.85    144.22 o 
  -1   5  16      724.92      679.18     81.95 o 
   0   5  16      302.69      109.70     69.87 o 
   1   5  16      349.97      224.53     84.48 o 
   2   5  16       34.12       73.90     56.69 o 
   3   5  16     3054.74     3229.14    226.28 o 
   4   5  16        5.21       37.16     57.01 o 
   5   5  16      605.12      634.81    102.39 o 
   6   5  16      170.07      150.12     70.98 o 
 -10   6  16      997.25      935.51    146.08 o 
  -9   6  16      211.27      178.66     96.98 o 
  -8   6  16      867.49      827.74    102.95 o 
  -7   6  16     1008.88     1006.27    102.40 o 
  -6   6  16     6625.29     6471.32    210.81 o 
  -5   6  16     1672.94     1832.65    123.07 o 
  -4   6  16     4607.12     4761.01    175.92 o 
  -3   6  16     1302.72     1270.58    105.46 o 
  -2   6  16     2108.31     2073.03    123.18 o 
  -1   6  16      157.23       -1.22     61.24 o 
   0   6  16       28.29       67.88     68.57 o 
   1   6  16     5593.41     5544.15    230.92 o 
   2   6  16      307.09      235.82     71.73 o 
   3   6  16      133.87      121.86    139.00 o 
   4   6  16       93.22      168.39     66.98 o 
   5   6  16      839.79      848.71    103.64 o 
 -10   7  16      872.28      908.48    143.95 o 
  -9   7  16      225.74      128.21     79.57 o 
  -8   7  16      697.10      623.89     94.98 o 
  -7   7  16     7877.24     8089.37    283.11 o 
  -6   7  16       22.25       60.26     61.31 o 
  -5   7  16    13637.51    13259.75    297.45 o 
  -4   7  16     7536.58     7783.23    227.14 o 
  -3   7  16     1460.71     1393.42    111.62 o 
  -2   7  16     8984.44     9461.96    252.17 o 
  -1   7  16     2612.18     2344.64    129.14 o 
   0   7  16     4767.47     4754.57    175.36 o 
   1   7  16     3305.70     3879.51    164.15 o 
   2   7  16      985.36      970.90    122.42 o 
   3   7  16     1571.78     1963.18    323.26 o 
   4   7  16      187.47      112.57     76.12 o 
   5   7  16     2091.70     2036.52    141.74 o 
  -9   8  16     2215.62     1902.64    141.18 o 
  -8   8  16       11.19      -10.83     57.06 o 
  -7   8  16     4487.73     4505.31    186.76 o 
  -6   8  16     1235.65     1163.87    110.02 o 
  -5   8  16       15.65      -10.37     55.31 o 
  -4   8  16       47.64      132.63     75.33 o 
  -3   8  16     5027.97     5479.00    192.39 o 
  -2   8  16       94.27      102.52     62.13 o 
  -1   8  16        0.38      -17.15     54.13 o 
   0   8  16      548.72      557.83     83.53 o 
   1   8  16        2.05      143.67     90.51 o 
   2   8  16     2273.70     2200.53    138.01 o 
   3   8  16       66.97       74.63     79.90 o 
   4   8  16     2717.22     2592.55    278.00 o 
   5   8  16      104.40      119.63     71.73 o 
  -9   9  16        5.37       70.13     72.10 o 
  -8   9  16     1016.11     1017.86    113.18 o 
  -7   9  16       42.28      162.66     70.72 o 
  -6   9  16     3271.05     3307.80    197.14 o 
  -5   9  16        0.95        8.25     57.16 o 
  -4   9  16     2395.39     2372.60    140.36 o 
  -3   9  16     6571.69     6635.91    181.61 o 
  -2   9  16      560.68      448.15     67.77 o 
  -1   9  16     1167.59     1192.64    106.96 o 
   0   9  16     4861.59     5127.12    191.44 o 
   1   9  16    12359.14    13259.81    374.79 o 
   2   9  16     1842.42     1995.39    132.88 o 
   3   9  16        2.02      -59.08     59.08 o 
   4   9  16     2270.24     2428.80    189.68 o 
  -8  10  16      562.27      518.70    101.75 o 
  -7  10  16       18.35        4.09     62.13 o 
  -6  10  16     1057.16     1150.62    111.98 o 
  -5  10  16        0.28      -50.16     50.16 o 
  -4  10  16      137.92      105.53     55.39 o 
  -3  10  16      263.26      276.32     62.72 o 
  -2  10  16      475.99      323.91     94.25 o 
  -1  10  16      160.60       86.66     66.61 o 
   0  10  16       20.09       25.32     81.91 o 
   1  10  16      954.12     1176.11    115.23 o 
   2  10  16      376.71      286.50     84.40 o 
   3  10  16      430.06      396.30     89.43 o 
   4  10  16     1600.85     1529.96    166.44 o 
  -7  11  16      543.88      527.83     95.76 o 
  -6  11  16      239.16      157.83     78.35 o 
  -5  11  16     1040.46     1042.51     93.19 o 
  -4  11  16       25.46      -46.00     46.00 o 
  -3  11  16      411.41      483.59     70.77 o 
  -2  11  16     2088.63     1936.17    134.08 o 
  -1  11  16     2635.70     2538.14    182.18 o 
   0  11  16    10657.83    10645.96    280.98 o 
   1  11  16     2375.96     2467.39    152.43 o 
   2  11  16      201.53      255.78     93.62 o 
   3  11  16      134.02       34.40     73.91 o 
  -6  12  16      532.03      599.10    116.65 o 
  -5  12  16      751.62      772.32     88.47 o 
  -4  12  16      362.89      339.13     69.22 o 
  -3  12  16     3381.07     3590.65    148.59 o 
  -2  12  16      495.26      345.89    109.72 o 
  -1  12  16     1532.14     1361.26    124.39 o 
   0  12  16      843.91      956.49    109.20 o 
   1  12  16     2299.30     2295.11    166.11 o 
   2  12  16     3815.43     3717.16    214.79 o 
  -5  13  16      273.93      196.04     69.30 o 
  -4  13  16     1371.38     1288.80    105.69 o 
  -3  13  16     4065.46     4296.62    189.10 o 
  -2  13  16        8.03      -63.24     63.24 o 
  -1  13  16     4831.36     4782.63    225.91 o 
   0  13  16      605.08      545.17     99.49 o 
   1  13  16        7.86      -49.30     67.49 o 
  -3  14  16      160.52      179.60     70.81 o 
  -2  14  16     3366.15     3438.30    180.24 o 
  -9   0  17      133.95      -32.33    116.37 o 
  -7   0  17     3217.15     3122.69    278.00 o 
  -5   0  17     1586.84     1887.84    226.28 o 
  -3   0  17     2175.95     2146.45    226.28 o 
  -1   0  17    16294.44    17078.30    388.26 o 
   1   0  17     9064.91     8482.35    394.38 o 
   3   0  17      356.38      362.05    129.30 o 
 -10   1  17        8.86      -57.47     80.82 o 
  -9   1  17      173.22       58.19     82.29 o 
  -8   1  17       38.76       51.72     77.72 o 
  -7   1  17      526.83      542.17    161.63 o 
  -6   1  17     4761.88     4683.31    230.56 o 
  -5   1  17    16517.46    17087.74    429.73 o 
  -4   1  17    15660.91    15124.94    395.42 o 
  -3   1  17      785.72      741.81    131.45 o 
  -2   1  17     4970.23     5178.06    181.21 o 
  -1   1  17    10697.14    11529.59    224.29 o 
   0   1  17     5334.82     5353.42    156.76 o 
   1   1  17      443.04      698.62    104.85 o 
   2   1  17        1.14       -5.27     61.59 o 
   3   1  17     1730.91     1738.65    235.98 o 
   4   1  17      150.61      129.30    103.44 o 
   5   1  17       26.08       51.72    109.91 o 
 -10   2  17     1722.13     1579.68    168.96 o 
  -9   2  17      716.64      579.86    120.57 o 
  -8   2  17      102.53      102.90    139.00 o 
  -7   2  17     1031.36      853.63    190.72 o 
  -6   2  17     1866.30     1678.77    155.43 o 
  -5   2  17       33.98      -36.64     75.33 o 
  -4   2  17      330.56      371.14     96.91 o 
  -3   2  17      571.14      705.51     97.72 o 
  -2   2  17     3283.22     3320.03    149.02 o 
  -1   2  17     1105.68     1073.24    100.39 o 
   0   2  17     7702.16     7917.69    217.59 o 
   1   2  17     1719.11     1834.55    146.08 o 
   2   2  17       17.72       -9.70     64.00 o 
   3   2  17        3.02      -32.80     61.59 o 
   4   2  17     1322.45     1247.78    193.96 o 
   5   2  17       44.40      133.61    129.30 o 
 -10   3  17      195.70      214.59    109.91 o 
  -9   3  17      451.42      258.61    100.57 o 
  -8   3  17     1342.79     1554.94    155.43 o 
  -7   3  17      572.53      469.39    107.36 o 
  -6   3  17      126.67      119.61     82.29 o 
  -5   3  17     1375.55     1590.98    150.65 o 
  -4   3  17     6298.03     5898.30    193.66 o 
  -3   3  17       12.58      -50.67     50.67 o 
  -2   3  17      113.44       67.62     76.89 o 
  -1   3  17     4669.11     4255.52    164.15 o 
   0   3  17       54.61       83.67    116.37 o 
   1   3  17      245.62      151.03     64.40 o 
   2   3  17     2465.59     2606.91    171.39 o 
   3   3  17      273.93      129.30    109.91 o 
   4   3  17     1008.61     1019.85    168.10 o 
   5   3  17     1805.18     2185.00    182.69 o 
  -9   4  17      411.86      347.75    122.84 o 
  -8   4  17      533.15      628.06    121.08 o 
  -7   4  17      130.89      190.89     91.09 o 
  -6   4  17      159.79      151.93     86.86 o 
  -5   4  17      511.93      554.01     84.21 o 
  -4   4  17      466.06      340.69     76.71 o 
  -3   4  17        4.50      -50.17     50.17 o 
  -2   4  17     2314.82     2584.37    133.00 o 
  -1   4  17       37.16      -47.66     50.67 o 
   0   4  17      399.84      265.07     86.86 o 
   1   4  17     1114.42     1246.30    132.34 o 
   2   4  17       42.09      -16.16     68.57 o 
   3   4  17      119.87      148.70    122.84 o 
   4   4  17      295.92      279.74     91.64 o 
   5   4  17     4825.12     4609.48    244.55 o 
  -9   5  17      323.70      148.23     93.63 o 
  -8   5  17      661.98      518.77    116.37 o 
  -7   5  17     4908.14     5178.63    253.45 o 
  -6   5  17     2701.16     2593.81    144.87 o 
  -5   5  17     1524.05     1308.15    109.32 o 
  -4   5  17      143.61      104.41     60.65 o 
  -3   5  17     1130.59     1131.39    111.25 o 
  -2   5  17      612.43      607.41     84.55 o 
  -1   5  17     4221.21     4417.47    170.43 o 
   0   5  17      793.97      910.26    118.60 o 
   1   5  17     1818.24     1946.80    155.43 o 
   2   5  17     2475.50     2521.43    258.61 o 
   3   5  17      626.77      638.74    111.38 o 
   4   5  17      168.10      167.10     88.36 o 
  -9   6  17     1111.83     1140.28    150.65 o 
  -8   6  17     1005.70      990.73    136.92 o 
  -7   6  17     1528.19     1438.11    120.17 o 
  -6   6  17      291.36      334.59     77.67 o 
  -5   6  17      245.25      288.94     87.91 o 
  -4   6  17        2.43       -9.08     55.18 o 
  -3   6  17    17625.20    17703.86    346.28 o 
  -2   6  17     1429.30     1633.46    116.92 o 
  -1   6  17      227.63      362.21     93.63 o 
   0   6  17     1814.35     2083.28    181.03 o 
   1   6  17     2764.89     2729.99    436.40 o 
   2   6  17     2597.54     2043.00    245.68 o 
   3   6  17      421.17      349.12    148.70 o 
   4   6  17      796.33      841.19    101.72 o 
  -9   7  17      147.76      249.64    111.38 o 
  -8   7  17     2264.46     2169.41    200.31 o 
  -7   7  17     4455.47     4456.26    190.14 o 
  -6   7  17     2853.24     2875.71    157.24 o 
  -5   7  17      626.20      759.42     95.46 o 
  -4   7  17      802.78      733.75     93.17 o 
  -3   7  17      546.60      908.42     96.64 o 
  -2   7  17     8509.43     8657.61    238.66 o 
  -1   7  17      277.76      430.32     98.21 o 
   0   7  17     3146.93     3286.74    194.25 o 
   1   7  17     9195.26     8947.28    720.87 o 
   2   7  17      682.02      885.73    181.03 o 
   3   7  17      544.52      665.91    129.30 o 
   4   7  17     1620.08     1700.35    166.44 o 
  -8   8  17       52.18       77.58     71.23 o 
  -7   8  17       21.32      -52.65     60.45 o 
  -6   8  17     2758.57     2400.48    166.55 o 
  -5   8  17     1123.52      988.10    104.38 o 
  -4   8  17     6880.85     6648.56    217.46 o 
  -3   8  17      294.26      333.32    127.16 o 
  -2   8  17     8426.41     8210.55    238.71 o 
  -1   8  17      173.31      150.97     83.74 o 
   0   8  17     3457.44     3751.66    210.14 o 
   1   8  17       21.61      174.56    129.30 o 
   2   8  17     1339.01     1360.93    118.05 o 
   3   8  17      167.18      229.37    100.26 o 
  -7   9  17        6.22      -38.77     61.67 o 
  -6   9  17      518.39      350.32     80.84 o 
  -5   9  17        6.48       -1.39     61.28 o 
  -4   9  17      338.10      467.84     84.37 o 
  -3   9  17      281.22      401.29     83.53 o 
  -2   9  17      127.66      264.75     91.09 o 
  -1   9  17     1297.84     1355.21    148.52 o 
   0   9  17     5250.50     5620.63    205.23 o 
   1   9  17      362.24      455.08    148.70 o 
   2   9  17     2568.46     2483.34    150.08 o 
   3   9  17      658.52      546.68    118.60 o 
  -7  10  17        2.29      -37.65     66.52 o 
  -6  10  17     2249.42     2025.84    227.58 o 
  -5  10  17      222.26      121.26    110.09 o 
  -4  10  17      736.65      707.15     94.51 o 
  -3  10  17     1617.62     1556.91    121.20 o 
  -2  10  17      238.15      253.07     95.68 o 
  -1  10  17      419.07      386.28     85.69 o 
   0  10  17     1188.83     1253.47    140.84 o 
   1  10  17      137.62      177.74     79.23 o 
   2  10  17      211.43      289.09     84.40 o 
  -6  11  17     3615.91     3352.12    308.56 o 
  -5  11  17       16.63      -13.80     65.87 o 
  -4  11  17      262.43      224.39     79.57 o 
  -3  11  17       35.29       40.51     64.70 o 
  -2  11  17      668.38      514.17     92.72 o 
  -1  11  17      536.74      436.68    109.43 o 
   0  11  17       95.34       -5.43     64.40 o 
   1  11  17     1155.33     1223.19    120.43 o 
  -4  12  17     1985.18     1905.44    122.41 o 
  -3  12  17     4507.20     4369.75    190.37 o 
  -2  12  17      496.17      394.38    109.72 o 
  -1  12  17      924.18      870.80    108.35 o 
  -8   0  18      154.76       45.26    103.44 o 
  -6   0  18      207.71      232.75    122.84 o 
  -4   0  18     1259.92     1525.79    200.42 o 
  -2   0  18     1507.71     1700.35    213.35 o 
   0   0  18       60.40      232.75    116.37 o 
   2   0  18     3684.60     4182.99    297.40 o 
   4   0  18     3281.51     3206.74    284.47 o 
  -9   1  18     1625.84     1539.36    171.39 o 
  -8   1  18       96.90      105.93     89.06 o 
  -7   1  18     1746.88     1594.67    197.19 o 
  -6   1  18      110.26       15.43     74.35 o 
  -5   1  18      518.09      478.71    102.78 o 
  -4   1  18     1592.65     1561.18    148.52 o 
  -3   1  18        4.49      -12.93     68.12 o 
  -2   1  18     4741.21     5281.52    187.23 o 
  -1   1  18    12124.41    12948.23    284.71 o 
   0   1  18     6165.93     6497.86    227.13 o 
   1   1  18     1105.68     1109.51    125.66 o 
   2   1  18       54.19      184.26     77.72 o 
   3   1  18      969.90     1032.02    128.00 o 
   4   1  18       46.00      142.23     84.48 o 
  -9   2  18      272.21      230.64    103.96 o 
  -8   2  18      518.22      611.22    258.61 o 
  -7   2  18      952.78      970.19    148.70 o 
  -6   2  18       61.80      -25.86     66.17 o 
  -5   2  18      242.90      244.45     84.48 o 
  -4   2  18       10.04      -39.29     58.90 o 
  -3   2  18     1070.29      997.30    149.73 o 
  -2   2  18     1421.83     1662.35    136.96 o 
  -1   2  18       75.56      136.71     66.98 o 
   0   2  18        5.26      177.18    142.23 o 
   1   2  18      233.00       98.50     84.05 o 
   2   2  18      356.81      444.07     98.21 o 
   3   2  18     3520.06     3584.01    207.97 o 
   4   2  18      286.92      273.60    100.26 o 
  -9   3  18      939.33      901.79    177.79 o 
  -8   3  18     4572.97     4739.60    313.56 o 
  -7   3  18     1330.27     1480.28    162.24 o 
  -6   3  18       27.07      -35.56     68.57 o 
  -5   3  18       40.87      -18.77     70.75 o 
  -4   3  18     1673.92     1909.71    159.81 o 
  -3   3  18      260.63      185.60     68.13 o 
  -2   3  18       25.93        6.43     63.99 o 
  -1   3  18     3199.45     3143.90    153.04 o 
   0   3  18     1033.25     1108.32    125.66 o 
   1   3  18       49.69        0.00     90.51 o 
   2   3  18      323.55      303.86     91.43 o 
   3   3  18      510.50      546.47    111.38 o 
   4   3  18      140.15      336.19    148.70 o 
  -8   4  18     4489.40     4486.65    249.12 o 
  -7   4  18       59.38      306.16    102.78 o 
  -6   4  18     5100.98     4875.22    246.36 o 
  -5   4  18      374.57      267.60     93.63 o 
  -4   4  18       74.36      -45.50     53.06 o 
  -3   4  18     2889.28     2796.07    145.19 o 
  -2   4  18      189.59      263.27     71.73 o 
  -1   4  18     1377.75     1537.34    146.08 o 
   0   4  18       71.91      131.02    177.79 o 
   1   4  18     1568.76     1583.97    213.35 o 
   2   4  18       97.92      135.77    116.37 o 
   3   4  18     1530.93     1583.97    232.75 o 
  -8   5  18     1911.57     1957.94    187.27 o 
  -7   5  18      157.20      315.87    111.38 o 
  -6   5  18     1621.16     1691.03    164.39 o 
  -5   5  18       85.39       73.62     62.13 o 
  -4   5  18      321.64      280.85    110.57 o 
  -3   5  18     4125.63     4168.76    173.19 o 
  -2   5  18     1472.66     1609.38    119.33 o 
  -1   5  18      958.53     1199.02    171.33 o 
   0   5  18     1139.68     1355.02    261.84 o 
   1   5  18      397.02      492.02    174.56 o 
   2   5  18      356.60      465.49    155.16 o 
   3   5  18        1.07        6.47    109.91 o 
  -8   6  18      400.37      300.63    109.72 o 
  -7   6  18     9366.37     8925.04    335.80 o 
  -6   6  18     1747.48     1820.17    148.53 o 
  -5   6  18     1931.68     1589.48    121.29 o 
  -4   6  18     1775.03     1750.11    123.92 o 
  -3   6  18      982.37     1109.85    178.80 o 
  -2   6  18     6435.38     6385.04    291.67 o 
  -1   6  18      657.24      836.94    126.07 o 
   0   6  18     4104.32     4724.77    368.52 o 
   1   6  18       75.93      109.21     84.48 o 
   2   6  18     4845.90     4855.37    349.12 o 
   3   6  18       21.07       -6.47    116.37 o 
  -7   7  18      557.69      594.22     96.64 o 
  -6   7  18     2458.84     2857.91    158.70 o 
  -5   7  18      258.51      121.33     65.43 o 
  -4   7  18     1288.76     1151.70    109.45 o 
  -3   7  18      208.65      361.79     79.23 o 
  -2   7  18     1782.37     2045.44    136.62 o 
  -1   7  18     4456.05     4834.71    378.21 o 
   0   7  18     1386.51     1430.47    164.86 o 
   1   7  18       98.64      246.91    122.84 o 
   2   7  18     2279.35     2185.24    258.61 o 
  -7   8  18     2245.93     2086.41    150.80 o 
  -6   8  18      220.02      201.60     78.21 o 
  -5   8  18      638.10      650.21     94.23 o 
  -4   8  18     1137.29     1131.04    110.57 o 
  -3   8  18     2767.78     3096.61    278.92 o 
  -2   8  18     1989.46     1833.98    168.10 o 
  -1   8  18      802.88      884.30    129.30 o 
   0   8  18       54.29       95.62     87.28 o 
   1   8  18     9999.24    11559.78    530.15 o 
   2   8  18       19.06      -19.40    109.91 o 
  -6   9  18     1265.99     1228.57    124.39 o 
  -5   9  18      516.20      468.95     90.62 o 
  -4   9  18      235.92      303.53     81.95 o 
  -3   9  18      178.45      214.51     97.80 o 
  -2   9  18        5.05      -22.63     81.91 o 
  -1   9  18      383.23      258.61     96.00 o 
   0   9  18      665.41      955.27    141.50 o 
   1   9  18     1276.64     1299.35    153.10 o 
  -4  10  18     1687.12     1546.19    129.93 o 
  -3  10  18      600.52      683.54    102.40 o 
  -2  10  18      631.53      413.33    148.70 o 
  -1  10  18       94.25      -51.00     81.91 o 
  -7   0  19        0.75      -51.72    116.37 o 
  -5   0  19      247.71      181.03    122.84 o 
  -3   0  19      411.69      400.84    142.23 o 
  -1   0  19     3419.85     3445.95    297.40 o 
   1   0  19      388.08      407.31    135.77 o 
  -7   1  19      884.42      563.84    125.66 o 
  -6   1  19      662.05      731.09    127.76 o 
  -5   1  19      443.39      486.68    111.38 o 
  -4   1  19     1943.37     1867.07    159.81 o 
  -3   1  19      577.19      491.15    102.78 o 
  -2   1  19     2718.76     3051.96    248.91 o 
  -1   1  19     9262.60    10190.63    301.38 o 
   0   1  19     4484.31     4066.61    290.93 o 
   1   1  19     1105.31      926.01    121.08 o 
   2   1  19     1169.72     1383.24    148.52 o 
  -7   2  19       13.53       59.55     86.50 o 
  -6   2  19      727.23      639.29    123.18 o 
  -5   2  19       26.80      -32.99     66.17 o 
  -4   2  19      101.17      155.16     84.48 o 
  -3   2  19       90.29      147.83     90.51 o 
  -2   2  19      574.59      456.95     99.54 o 
  -1   2  19      328.40      626.11    109.72 o 
   0   2  19       48.25      142.23    103.44 o 
   1   2  19       88.19      206.89    122.84 o 
   2   2  19     1276.85     1400.80    152.69 o 
  -7   3  19      821.94      996.98    168.10 o 
  -6   3  19      315.57      261.34    148.70 o 
  -5   3  19     1588.27     1518.08    155.43 o 
  -4   3  19       10.56      -16.97     84.05 o 
  -3   3  19        0.46       14.18     57.90 o 
  -2   3  19       38.10      111.98     68.15 o 
  -1   3  19      842.16      778.69    116.51 o 
   0   3  19      752.84      652.99    155.16 o 
   1   3  19       78.02      142.23    122.84 o 
   2   3  19       13.82      -25.86    109.91 o 
  -7   4  19     3025.00     3071.14    216.83 o 
  -6   4  19       95.50       24.50    151.93 o 
  -5   4  19      361.93      397.00    107.36 o 
  -4   4  19      207.48      378.21    100.57 o 
  -3   4  19     2788.16     2941.76    151.80 o 
  -2   4  19     3532.99     3852.87    173.68 o 
  -1   4  19      319.21      187.49     86.86 o 
   0   4  19      471.30      577.37    187.49 o 
   1   4  19     1226.27     1099.08    193.96 o 
   2   4  19     4957.27     5017.00    355.59 o 
  -6   5  19      250.34      354.78    126.07 o 
  -5   5  19       60.03       59.11    106.68 o 
  -4   5  19      322.68      283.64     86.66 o 
  -3   5  19      171.22      257.45     75.05 o 
  -2   5  19     2353.63     2364.96    173.54 o 
  -1   5  19      930.59      858.70    118.86 o 
   0   5  19      141.47      199.43     88.36 o 
   1   5  19       77.60      161.63    135.77 o 
  -6   6  19      429.17      400.71    109.43 o 
  -5   6  19       19.05      -19.88     60.45 o 
  -4   6  19     3695.89     3942.66    179.74 o 
  -3   6  19     3938.97     4392.51    227.68 o 
  -2   6  19     3649.35     3909.75    219.29 o 
  -1   6  19      243.26      239.21     91.43 o 
   0   6  19     2774.19     2554.25    186.77 o 
   1   6  19     7570.42     7085.86    420.24 o 
  -5   7  19       15.81      -41.17     58.18 o 
  -4   7  19       46.99       37.77     69.19 o 
  -3   7  19     3900.37     4050.44    183.42 o 
  -2   7  19     1094.23     1152.44    138.93 o 
  -1   7  19      587.76      444.37    109.43 o 
   0   7  19     1688.70     1703.78    161.86 o 
  -4   8  19      600.84      624.18     96.91 o 
  -3   8  19      397.58      491.49     93.32 o 
  -2   8  19     3800.96     3640.92    214.86 o 
  -4   0  20     1009.73     1183.13    206.89 o 
  -2   0  20     6176.34     7021.21    407.31 o 
  -5   1  20      120.26      294.10    107.36 o 
  -4   1  20     1249.51     1229.74    226.28 o 
  -3   1  20       12.56       29.09     76.12 o 
  -2   1  20       40.33       53.93    132.54 o 
   0   1  20      308.79      336.19    129.30 o 
  -5   2  20     2137.68     2129.08    185.11 o 
  -4   2  20        5.95       -4.89     84.48 o 
  -3   2  20        4.65      -48.49     77.72 o 
  -2   2  20       11.69      -14.60     70.75 o 
  -1   2  20     3532.25     3557.85    371.75 o 
  -5   3  20     3505.37     3681.40    228.44 o 
  -4   3  20     1409.27     1250.85    313.56 o 
  -3   3  20      896.65      827.98    132.58 o 
  -2   3  20      601.62     1073.22    181.03 o 
  -1   3  20        2.34      -11.41     84.05 o 
  -4   4  20     1633.95     1891.34    219.82 o 
  -3   4  20      168.42      355.31    104.85 o 
  -2   4  20     1725.55     1665.82    154.63 o 
                                                 
